# Supplementary material for: SENP3 and USP7 regulate Polycomb-rixosome interactions and silencing functions
Source: Cell Rep. Author manuscript; Available in PMC 2024 Apr 25. (PMC10777863; doi:10.1016/j.celrep.2023.112339)
Supplement: ProteomicsTable [file NIHMS1954671-supplement-ProteomicsTable.xlsx]

## Sheet: collapsed proteins
									Spectral counts
Protein	Group ID	Collapsed?	Unique Peptides	Razor Peptides	Gene	Description	SeqLen		nc-1	nc-2	CBX2-1	CBX2-2		NC-1	NC-2	PHC2-1	PHC2-2	CBX4-1	CBX4-2
sp|Q14781|CBX2_HUMAN	344	C	103	23	CBX2	Chromobox protein homolog 2 OS=Homo sapiens OX=9606 GN=CBX2 PE=1 SV=2	532		0	0	42	42		0	0	18	14	5	5
sp|Q8IXK0-5|PHC2_HUMAN	339	C	0	207	PHC2	Isoform 5 of Polyhomeotic-like protein 2 OS=Homo sapiens OX=9606 GN=PHC2	859		0	0	37	35		0	0	62	57	21	18
sp|P78364|PHC1_HUMAN	83	C	0	86	PHC1	Polyhomeotic-like protein 1 OS=Homo sapiens OX=9606 GN=PHC1 PE=1 SV=3	1004		0	0	31	25		0	0	9	10	7	4
sp|Q9HC52|CBX8_HUMAN	20	C	50	57	CBX8	Chromobox protein homolog 8 OS=Homo sapiens OX=9606 GN=CBX8 PE=1 SV=3	389		0	0	13	17		0	0	28	31	9	9
sp|Q9UQR0|SCML2_HUMAN	454	C	25	61	SCML2	Sex comb on midleg-like protein 2 OS=Homo sapiens OX=9606 GN=SCML2 PE=1 SV=1	700		0	0	11	11		0	0	21	24	9	10
sp|Q8NDX5-7|PHC3_HUMAN	339	C	0	59	PHC3	Isoform 7 of Polyhomeotic-like protein 3 OS=Homo sapiens OX=9606 GN=PHC3	995		0	0	11	11		0	0	9	14	9	5
sp|P35226|BMI1_HUMAN	492	C	0	36	BMI1	Polycomb complex protein BMI-1 OS=Homo sapiens OX=9606 GN=BMI1 PE=1 SV=2	326		0	0	13	9		0	0	9	14	4	4
sp|Q93009|UBP7_HUMAN	474	C	0	72	USP7	Ubiquitin carboxyl-terminal hydrolase 7 OS=Homo sapiens OX=9606 GN=USP7 PE=1 SV=2	1102		1	0	19	18		0	0	11	11	8	4
sp|P28370|SMCA1_HUMAN	308	C	0	89	SMARCA1	Probable global transcription activator SNF2L1 OS=Homo sapiens OX=9606 GN=SMARCA1 PE=1 SV=2	1054		0	0	8	8		6	9	7	15	20	16
sp|P19784|CSK22_HUMAN	640	C	3	17	CSNK2A2	Casein kinase II subunit alpha' OS=Homo sapiens OX=9606 GN=CSNK2A2 PE=1 SV=1	350		0	0	9	6		0	0	1	0	2	2
sp|Q99496|RING2_HUMAN	970	C	0	85	RNF2	E3 ubiquitin-protein ligase RING2 OS=Homo sapiens OX=9606 GN=RNF2 PE=1 SV=1	336		1	1	21	25		1	0	20	26	10	9
sp|O00257|CBX4_HUMAN	682	C	46	45	CBX4	E3 SUMO-protein ligase CBX4 OS=Homo sapiens OX=9606 GN=CBX4 PE=1 SV=3	560		0	0	6	8		0	0	9	8	34	26
sp|Q06587|RING1_HUMAN	970	C	39	67	RING1	E3 ubiquitin-protein ligase RING1 OS=Homo sapiens OX=9606 GN=RING1 PE=1 SV=2	406		1	1	22	16		0	0	21	19	14	12
sp|P35227|PCGF2_HUMAN	492	C	8	18	PCGF2	Polycomb group RING finger protein 2 OS=Homo sapiens OX=9606 GN=PCGF2 PE=1 SV=1	344		0	0	6	5		0	0	6	4	2	3
sp|Q9NXF1|TEX10_HUMAN	1171	C	0	11	TEX10	Testis-expressed protein 10 OS=Homo sapiens OX=9606 GN=TEX10 PE=1 SV=2	929		0	0	6	5		0	0	0	0	0	0
sp|P68400|CSK21_HUMAN	639	C	0	44	CSNK2A1	Casein kinase II subunit alpha OS=Homo sapiens OX=9606 GN=CSNK2A1 PE=1 SV=1	391		1	0	12	10		0	2	7	4	5	3
sp|Q9BXF3|CECR2_HUMAN	325	C	0	9	CECR2	Cat eye syndrome critical region protein 2 OS=Homo sapiens OX=9606 GN=CECR2 PE=1 SV=2	1484		0	0	5	4		0	0	0	0	0	0
sp|O95793|STAU1_HUMAN	1136	C	0	9	STAU1	Double-stranded RNA-binding protein Staufen homolog 1 OS=Homo sapiens OX=9606 GN=STAU1 PE=1 SV=2	577		0	0	5	4		0	0	0	0	0	0
sp|Q96GD3|SCMH1_HUMAN	656	C	0	21	SCMH1	Polycomb protein SCMH1 OS=Homo sapiens OX=9606 GN=SCMH1 PE=1 SV=1	660		0	0	3	5		0	0	5	6	2	0
sp|P67870|CSK2B_HUMAN	918	C	0	14	CSNK2B	Casein kinase II subunit beta OS=Homo sapiens OX=9606 GN=CSNK2B PE=1 SV=1	215		0	0	4	4		0	1	1	1	2	1
sp|P14373|TRI27_HUMAN	772	C	0	9	TRIM27	Zinc finger protein RFP OS=Homo sapiens OX=9606 GN=TRIM27 PE=1 SV=1	513		0	0	4	4		0	0	0	0	1	0
sp|Q9Y697|NFS1_HUMAN	209	C	0	8	NFS1	Cysteine desulfurase, mitochondrial OS=Homo sapiens OX=9606 GN=NFS1 PE=1 SV=3	457		0	0	4	4		0	0	0	0	0	0
sp|P78371|TCPB_HUMAN	447	C	0	14	CCT2	T-complex protein 1 subunit beta OS=Homo sapiens OX=9606 GN=CCT2 PE=1 SV=4	535		0	0	4	3		2	1	1	1	1	1
sp|Q6W2J9|BCOR_HUMAN	552	C	0	9	BCOR	BCL-6 corepressor OS=Homo sapiens OX=9606 GN=BCOR PE=1 SV=1	1755		0	0	3	3		0	0	0	0	2	1
sp|Q8WVD3|RN138_HUMAN	238	C	0	7	RNF138	E3 ubiquitin-protein ligase RNF138 OS=Homo sapiens OX=9606 GN=RNF138 PE=1 SV=1	245		0	0	2	4		0	0	0	0	1	0
sp|O75531|BAF_HUMAN	491	C	15	0	BANF1	Barrier-to-autointegration factor OS=Homo sapiens OX=9606 GN=BANF1 PE=1 SV=1	89		0	0	3	3		0	3	1	2	1	2
sp|P20020-1|AT2B1_HUMAN	676	C	0	6	ATP2B1	Isoform D of Plasma membrane calcium-transporting ATPase 1 OS=Homo sapiens OX=9606 GN=ATP2B1	1258		0	0	3	3		0	0	0	0	0	0
sp|Q9Y2W1|TR150_HUMAN	102	C	12	97	THRAP3	Thyroid hormone receptor-associated protein 3 OS=Homo sapiens OX=9606 GN=THRAP3 PE=1 SV=2	955		1	0	7	5		8	18	15	16	20	19
sp|Q8IWI9|MGAP_HUMAN	1154	C	0	18	MGA	MAX gene-associated protein OS=Homo sapiens OX=9606 GN=MGA PE=1 SV=4	3065		1	0	6	5		0	0	0	0	3	3
sp|P61962|DCAF7_HUMAN	842	C	10	6	DCAF7	DDB1- and CUL4-associated factor 7 OS=Homo sapiens OX=9606 GN=DCAF7 PE=1 SV=1	342		0	1	5	6		0	0	0	0	3	1
sp|Q969R5|LMBL2_HUMAN	1158	C	4	4	L3MBTL2	Lethal(3)malignant brain tumor-like protein 2 OS=Homo sapiens OX=9606 GN=L3MBTL2 PE=1 SV=1	705		0	0	2	3		0	0	0	0	2	1
sp|O00139-4|KIF2A_HUMAN	931	C	0	6	KIF2A	Isoform 4 of Kinesin-like protein KIF2A OS=Homo sapiens OX=9606 GN=KIF2A	744		0	0	3	2		0	0	0	0	1	0
sp|Q96A65|EXOC4_HUMAN	448	C	2	3	EXOC4	Exocyst complex component 4 OS=Homo sapiens OX=9606 GN=EXOC4 PE=1 SV=1	974		0	0	3	2		0	0	0	0	0	0
sp|Q7L8L6|FAKD5_HUMAN	1056	C	5	0	FASTKD5	FAST kinase domain-containing protein 5, mitochondrial OS=Homo sapiens OX=9606 GN=FASTKD5 PE=1 SV=1	764		0	0	2	3		0	0	0	0	0	0
sp|Q96N67|DOCK7_HUMAN	1240	C	0	5	DOCK7	Dedicator of cytokinesis protein 7 OS=Homo sapiens OX=9606 GN=DOCK7 PE=1 SV=4	2140		0	0	2	3		0	0	0	0	0	0
sp|P46013|KI67_HUMAN	91	C	4	46	MKI67	Proliferation marker protein Ki-67 OS=Homo sapiens OX=9606 GN=MKI67 PE=1 SV=2	3256		1	0	7	3		0	1	4	5	18	11
sp|Q9BVP2|GNL3_HUMAN	777	C	0	21	GNL3	Guanine nucleotide-binding protein-like 3 OS=Homo sapiens OX=9606 GN=GNL3 PE=1 SV=2	549		0	1	5	5		0	0	2	1	4	3
sp|O60264|SMCA5_HUMAN	308	C	90	0	SMARCA5	SWI/SNF-related matrix-associated actin-dependent regulator of chromatin subfamily A member 5 OS=Homo sapiens OX=9606 GN=SMARCA5 PE=1 SV=1	1052		2	1	12	9		10	17	20	21	31	22
sp|P15924|DESP_HUMAN_contaminant	116	C	0	410	DSP	Desmoplakin OS=Homo sapiens GN=DSP PE=1 SV=3	2871		0	0	0	4		7	14	171	73	34	107
sp|Q9NS91|RAD18_HUMAN	1376	C	3	5	RAD18	E3 ubiquitin-protein ligase RAD18 OS=Homo sapiens OX=9606 GN=RAD18 PE=1 SV=2	495		0	0	3	1		0	0	0	1	3	0
sp|Q9UQ35|SRRM2_HUMAN	699	C	22	14	SRRM2	Serine/arginine repetitive matrix protein 2 OS=Homo sapiens OX=9606 GN=SRRM2 PE=1 SV=2	2752		0	0	3	1		0	4	4	7	9	8
sp|P50991|TCPD_HUMAN	129	C	0	8	CCT4	T-complex protein 1 subunit delta OS=Homo sapiens OX=9606 GN=CCT4 PE=1 SV=4	539		0	0	3	1		0	1	0	0	3	0
sp|O95864|FADS2_HUMAN	144	C	0	4	FADS2	Acyl-CoA 6-desaturase OS=Homo sapiens OX=9606 GN=FADS2 PE=1 SV=1	444		0	0	2	2		0	0	0	0	0	0
sp|Q9P2K3-3|RCOR3_HUMAN	489	C	0	4	RCOR3	Isoform 3 of REST corepressor 3 OS=Homo sapiens OX=9606 GN=RCOR3	553		0	0	2	2		0	0	0	0	0	0
sp|P49915|GUAA_HUMAN	762	C	0	4	GMPS	GMP synthase [glutamine-hydrolyzing] OS=Homo sapiens OX=9606 GN=GMPS PE=1 SV=1	693		0	0	1	3		0	0	0	0	0	0
sp|Q5VUG0|SMBT2_HUMAN	779	C	4	0	SFMBT2	Scm-like with four MBT domains protein 2 OS=Homo sapiens OX=9606 GN=SFMBT2 PE=1 SV=1	894		0	0	3	1		0	0	0	0	0	0
sp|P07199|CENPB_HUMAN	1123	C	4	0	CENPB	Major centromere autoantigen B OS=Homo sapiens OX=9606 GN=CENPB PE=1 SV=2	599		0	0	2	2		0	0	0	0	0	0
sp|P32121-4|ARRB2_HUMAN	1185	C	0	4	ARRB2	Isoform 4 of Beta-arrestin-2 OS=Homo sapiens OX=9606 GN=ARRB2	430		0	0	2	2		0	0	0	0	0	0
sp|Q9UHJ3|SMBT1_HUMAN	1243	C	3	1	SFMBT1	Scm-like with four MBT domains protein 1 OS=Homo sapiens OX=9606 GN=SFMBT1 PE=1 SV=2	866		0	0	2	2		0	0	0	0	0	0
sp|Q9H7D7|WDR26_HUMAN	1364	C	0	4	WDR26	WD repeat-containing protein 26 OS=Homo sapiens OX=9606 GN=WDR26 PE=1 SV=3	661		0	0	3	1		0	0	0	0	0	0
sp|Q9H078-2|CLPB_HUMAN	807	C	0	4	CLPB	Isoform 2 of Caseinolytic peptidase B protein homolog OS=Homo sapiens OX=9606 GN=CLPB	677		0	0	0	4		0	0	0	0	0	0
sp|P24941|CDK2_HUMAN	142	C	0	5	CDK2	Cyclin-dependent kinase 2 OS=Homo sapiens OX=9606 GN=CDK2 PE=1 SV=2	298		0	0	2	2		0	1	0	0	0	0
sp|Q00535|CDK5_HUMAN	142	C	0	2	CDK5	Cyclin-dependent-like kinase 5 OS=Homo sapiens OX=9606 GN=CDK5 PE=1 SV=3	292		0	0	2	2		0	1	0	0	0	0
sp|Q05519|SRS11_HUMAN	1291	C	0	7	SRSF11	Serine/arginine-rich splicing factor 11 OS=Homo sapiens OX=9606 GN=SRSF11 PE=1 SV=1	484		0	0	2	2		0	2	0	1	0	0
sp|P48643|TCPE_HUMAN	632	C	0	12	CCT5	T-complex protein 1 subunit epsilon OS=Homo sapiens OX=9606 GN=CCT5 PE=1 SV=1	541		1	0	4	4		0	0	1	0	1	1
sp|Q9BZE4|NOG1_HUMAN	476	C	2	25	GTPBP4	Nucleolar GTP-binding protein 1 OS=Homo sapiens OX=9606 GN=GTPBP4 PE=1 SV=3	634		1	0	5	3		2	3	2	1	5	5
sp|Q9NNW5|WDR6_HUMAN	158	C	0	9	WDR6	WD repeat-containing protein 6 OS=Homo sapiens OX=9606 GN=WDR6 PE=1 SV=1	1121		0	1	3	5		0	0	0	0	0	0
sp|Q8IY81|SPB1_HUMAN	43	C	32	0	FTSJ3	pre-rRNA 2'-O-ribose RNA methyltransferase FTSJ3 OS=Homo sapiens OX=9606 GN=FTSJ3 PE=1 SV=2	847		0	0	1	2		1	1	1	3	10	13
sp|Q9H000|MKRN2_HUMAN	1321	C	0	10	MKRN2	Probable E3 ubiquitin-protein ligase makorin-2 OS=Homo sapiens OX=9606 GN=MKRN2 PE=1 SV=2	416		0	0	1	2		0	0	0	0	4	3
sp|Q9ULW0-2|TPX2_HUMAN	276	C	0	11	TPX2	Isoform 2 of Targeting protein for Xklp2 OS=Homo sapiens OX=9606 GN=TPX2	783		0	0	1	2		0	0	3	2	2	1
sp|Q9UKL0|RCOR1_HUMAN	489	C	10	0	RCOR1	REST corepressor 1 OS=Homo sapiens OX=9606 GN=RCOR1 PE=1 SV=2	485		1	0	3	4		0	0	1	0	1	2
sp|Q9UK61|TASOR_HUMAN	251	C	0	5	TASOR	Protein TASOR OS=Homo sapiens OX=9606 GN=TASOR PE=1 SV=3	1670		0	0	2	1		0	0	0	0	0	2
sp|Q9Y2X3|NOP58_HUMAN	663	C	45	12	NOP58	Nucleolar protein 58 OS=Homo sapiens OX=9606 GN=NOP58 PE=1 SV=1	529		0	0	1	2		5	5	8	8	16	12
sp|P49591|SYSC_HUMAN	471	C	0	9	SARS	Serine--tRNA ligase, cytoplasmic OS=Homo sapiens OX=9606 GN=SARS PE=1 SV=3	514		0	0	1	2		1	0	1	0	2	2
sp|O76021|RL1D1_HUMAN	386	C	0	30	RSL1D1	Ribosomal L1 domain-containing protein 1 OS=Homo sapiens OX=9606 GN=RSL1D1 PE=1 SV=3	490		0	0	2	1		2	4	3	3	8	7
sp|P01701|LV151_HUMAN	1425	C	7	3	IGLV1-51	Immunoglobulin lambda variable 1-51 OS=Homo sapiens OX=9606 GN=IGLV1-51 PE=1 SV=2	117		0	0	1	2		1	1	0	1	2	2
sp|Q66PJ3|AR6P4_HUMAN	961	C	0	6	ARL6IP4	ADP-ribosylation factor-like protein 6-interacting protein 4 OS=Homo sapiens OX=9606 GN=ARL6IP4 PE=1 SV=2	421		0	0	1	2		0	1	0	0	0	2
sp|Q96A35|RM24_HUMAN	70	C	3	0	MRPL24	39S ribosomal protein L24, mitochondrial OS=Homo sapiens OX=9606 GN=MRPL24 PE=1 SV=1	216		0	0	2	1		0	0	0	0	0	0
sp|Q9BRX2|PELO_HUMAN	231	C	3	0	PELO	Protein pelota homolog OS=Homo sapiens OX=9606 GN=PELO PE=1 SV=2	385		0	0	3	0		0	0	0	0	0	0
sp|O14744|ANM5_HUMAN	458	C	0	3	PRMT5	Protein arginine N-methyltransferase 5 OS=Homo sapiens OX=9606 GN=PRMT5 PE=1 SV=4	637		0	0	1	2		0	0	0	0	0	0
sp|Q9Y4X5|ARI1_HUMAN	537	C	0	3	ARIH1	E3 ubiquitin-protein ligase ARIH1 OS=Homo sapiens OX=9606 GN=ARIH1 PE=1 SV=2	557		0	0	2	1		0	0	0	0	0	0
sp|Q6VMQ6-4|MCAF1_HUMAN	588	C	0	3	ATF7IP	Isoform 3 of Activating transcription factor 7-interacting protein 1 OS=Homo sapiens OX=9606 GN=ATF7IP	1278		0	0	1	2		0	0	0	0	0	0
sp|P35613|BASI_HUMAN	883	C	0	3	BSG	Basigin OS=Homo sapiens OX=9606 GN=BSG PE=1 SV=2	385		0	0	2	1		0	0	0	0	0	0
sp|Q9HAH7-1|FBRS_HUMAN	944	C	0	3	FBRS	Isoform 1 of Probable fibrosin-1 OS=Homo sapiens OX=9606 GN=FBRS	487		0	0	3	0		0	0	0	0	0	0
sp|Q86UT6|NLRX1_HUMAN	1219	C	0	3	NLRX1	NLR family member X1 OS=Homo sapiens OX=9606 GN=NLRX1 PE=1 SV=1	975		0	0	2	1		0	0	0	0	0	0
sp|Q9NV70|EXOC1_HUMAN	1290	C	0	3	EXOC1	Exocyst complex component 1 OS=Homo sapiens OX=9606 GN=EXOC1 PE=1 SV=4	894		0	0	2	1		0	0	0	0	0	0
sp|O14561|ACPM_HUMAN	1333	C	0	3	NDUFAB1	Acyl carrier protein, mitochondrial OS=Homo sapiens OX=9606 GN=NDUFAB1 PE=1 SV=3	156		0	0	2	1		0	0	0	0	0	0
sp|Q9NWU2|GID8_HUMAN	1356	C	3	0	GID8	Glucose-induced degradation protein 8 homolog OS=Homo sapiens OX=9606 GN=GID8 PE=1 SV=1	228		0	0	2	1		0	0	0	0	0	0
sp|Q96SZ6|CK5P1_HUMAN	1366	C	0	3	CDK5RAP1	CDK5 regulatory subunit-associated protein 1 OS=Homo sapiens OX=9606 GN=CDK5RAP1 PE=1 SV=2	601		0	0	2	1		0	0	0	0	0	0
sp|P82663|RT25_HUMAN	1377	C	2	1	MRPS25	28S ribosomal protein S25, mitochondrial OS=Homo sapiens OX=9606 GN=MRPS25 PE=1 SV=1	173		0	0	2	1		0	0	0	0	0	0
sp|Q15047|SETB1_HUMAN	1412	C	0	3	SETDB1	Histone-lysine N-methyltransferase SETDB1 OS=Homo sapiens OX=9606 GN=SETDB1 PE=1 SV=1	1291		0	0	2	1		0	0	0	0	0	0
sp|Q9UGP8|SEC63_HUMAN	1428	C	3	0	SEC63	Translocation protein SEC63 homolog OS=Homo sapiens OX=9606 GN=SEC63 PE=1 SV=2	760		0	0	1	2		0	0	0	0	0	0
sp|Q14247-2|SRC8_HUMAN	1457	C	0	3	CTTN	Isoform 2 of Src substrate cortactin OS=Homo sapiens OX=9606 GN=CTTN	634		0	0	1	2		0	0	0	0	0	0
sp|Q9Y285|SYFA_HUMAN	1475	C	0	3	FARSA	Phenylalanine--tRNA ligase alpha subunit OS=Homo sapiens OX=9606 GN=FARSA PE=1 SV=3	508		0	0	2	1		0	0	0	0	0	0
sp|Q9H857-2|NT5D2_HUMAN	531	C	0	8	NT5DC2	Isoform 2 of 5'-nucleotidase domain-containing protein 2 OS=Homo sapiens OX=9606 GN=NT5DC2	557		0	1	5	2		0	0	0	0	0	0
sp|Q9UKD2|MRT4_HUMAN	719	C	21	0	MRTO4	mRNA turnover protein 4 homolog OS=Homo sapiens OX=9606 GN=MRTO4 PE=1 SV=2	239		0	1	3	4		1	4	0	3	2	3
sp|Q14683|SMC1A_HUMAN	50	C	1	83	SMC1A	Structural maintenance of chromosomes protein 1A OS=Homo sapiens OX=9606 GN=SMC1A PE=1 SV=2	1233		3	0	8	5		1	4	10	17	22	14
sp|P51532|SMCA4_HUMAN	201	C	0	30	SMARCA4	Transcription activator BRG1 OS=Homo sapiens OX=9606 GN=SMARCA4 PE=1 SV=2	1647		0	1	2	4		0	1	3	8	5	6
sp|Q9GZR7|DDX24_HUMAN	1174	C	0	10	DDX24	ATP-dependent RNA helicase DDX24 OS=Homo sapiens OX=9606 GN=DDX24 PE=1 SV=1	859		1	0	3	3		0	0	0	0	2	1
sp|P00338-3|LDHA_HUMAN	546	C	0	16	LDHA	Isoform 3 of L-lactate dehydrogenase A chain OS=Homo sapiens OX=9606 GN=LDHA	361		1	0	3	3		1	0	3	1	3	1
sp|Q5JNZ5|RS26L_HUMAN	925	C	0	17	RPS26P11	Putative 40S ribosomal protein S26-like 1 OS=Homo sapiens OX=9606 GN=RPS26P11 PE=5 SV=1	115		0	1	3	3		1	1	2	1	2	3
sp|Q13200|PSMD2_HUMAN	332	C	0	8	PSMD2	26S proteasome non-ATPase regulatory subunit 2 OS=Homo sapiens OX=9606 GN=PSMD2 PE=1 SV=3	908		1	0	5	1		0	0	0	0	0	1
sp|P14625|ENPL_HUMAN	77	C	3	7	HSP90B1	Endoplasmin OS=Homo sapiens OX=9606 GN=HSP90B1 PE=1 SV=1	803		1	0	3	3		0	1	0	0	0	2
sp|Q9UHV9|PFD2_HUMAN	835	C	15	0	PFDN2	Prefoldin subunit 2 OS=Homo sapiens OX=9606 GN=PFDN2 PE=1 SV=1	154		1	0	3	3		1	1	1	3	2	0
sp|Q9BXW9-1|FACD2_HUMAN	202	C	0	7	FANCD2	Isoform 1 of Fanconi anemia group D2 protein OS=Homo sapiens OX=9606 GN=FANCD2	1471		1	0	3	3		0	0	0	0	0	0
sp|Q14697-2|GANAB_HUMAN	468	C	0	16	GANAB	Isoform 2 of Neutral alpha-glucosidase AB OS=Homo sapiens OX=9606 GN=GANAB	966		2	1	6	7		0	0	0	0	0	0
sp|Q7L2E3-2|DHX30_HUMAN	206	C	2	45	DHX30	Isoform 2 of ATP-dependent RNA helicase DHX30 OS=Homo sapiens OX=9606 GN=DHX30	1222		5	4	18	15		0	0	0	0	2	3
sp|Q10570|CPSF1_HUMAN	705	C	23	17	CPSF1	Cleavage and polyadenylation specificity factor subunit 1 OS=Homo sapiens OX=9606 GN=CPSF1 PE=1 SV=2	1443		1	1	5	4		0	1	3	7	9	9
sp|Q9UMS4|PRP19_HUMAN	667	C	25	29	PRPF19	Pre-mRNA-processing factor 19 OS=Homo sapiens OX=9606 GN=PRPF19 PE=1 SV=1	504		1	1	4	5		3	5	7	10	7	11
sp|Q96PK6|RBM14_HUMAN	200	C	24	17	RBM14	RNA-binding protein 14 OS=Homo sapiens OX=9606 GN=RBM14 PE=1 SV=2	669		1	1	5	4		2	6	3	3	8	8
sp|Q09161|NCBP1_HUMAN	510	C	9	2	NCBP1	Nuclear cap-binding protein subunit 1 OS=Homo sapiens OX=9606 GN=NCBP1 PE=1 SV=1	790		0	0	1	1		0	0	1	1	3	4
sp|P30260-2|CDC27_HUMAN	1191	C	0	12	CDC27	Isoform 2 of Cell division cycle protein 27 homolog OS=Homo sapiens OX=9606 GN=CDC27	830		1	0	2	3		0	0	0	0	5	1
sp|Q96A72|MGN2_HUMAN	888	C	0	12	MAGOHB	Protein mago nashi homolog 2 OS=Homo sapiens OX=9606 GN=MAGOHB PE=1 SV=1	148		0	0	2	0		0	0	2	3	2	3
sp|P06753-2|TPM3_HUMAN	1151	C	0	12	TPM3	Isoform 2 of Tropomyosin alpha-3 chain OS=Homo sapiens OX=9606 GN=TPM3	248		0	0	1	1		0	0	4	1	1	4
sp|O96019|ACL6A_HUMAN	456	C	0	23	ACTL6A	Actin-like protein 6A OS=Homo sapiens OX=9606 GN=ACTL6A PE=1 SV=1	429		0	0	1	1		1	0	4	5	5	6
sp|Q86U86|PB1_HUMAN	389	C	0	9	PBRM1	Protein polybromo-1 OS=Homo sapiens OX=9606 GN=PBRM1 PE=1 SV=1	1689		0	0	1	1		0	0	1	2	2	2
sp|Q8N5F7|NKAP_HUMAN	100	C	0	8	NKAP	NF-kappa-B-activating protein OS=Homo sapiens OX=9606 GN=NKAP PE=1 SV=1	415		0	0	1	1		0	0	0	2	2	2
sp|Q96SB8-2|SMC6_HUMAN	757	C	0	8	SMC6	Isoform 2 of Structural maintenance of chromosomes protein 6 OS=Homo sapiens OX=9606 GN=SMC6	1117		0	0	1	1		0	0	1	1	0	4
sp|Q9H2P0|ADNP_HUMAN	599	C	0	29	ADNP	Activity-dependent neuroprotector homeobox protein OS=Homo sapiens OX=9606 GN=ADNP PE=1 SV=1	1102		1	0	3	2		1	1	2	5	9	5
sp|Q8NHM5|KDM2B_HUMAN	1196	C	0	6	KDM2B	Lysine-specific demethylase 2B OS=Homo sapiens OX=9606 GN=KDM2B PE=1 SV=1	1336		0	0	1	1		0	0	0	0	2	2
sp|O75526|RMXL2_HUMAN	242	C	1	7	RBMXL2	RNA-binding motif protein, X-linked-like-2 OS=Homo sapiens OX=9606 GN=RBMXL2 PE=1 SV=3	392		0	0	0	2		0	0	2	1	2	1
sp|Q9NQV6-6|PRD10_HUMAN	1093	C	0	7	PRDM10	Isoform 6 of PR domain zinc finger protein 10 OS=Homo sapiens OX=9606 GN=PRDM10	1214		0	0	1	1		0	0	1	1	2	1
sp|P02545|LMNA_HUMAN	62	C	0	70	LMNA	Prelamin-A/C OS=Homo sapiens OX=9606 GN=LMNA PE=1 SV=1	664		1	1	4	4		5	3	8	9	14	21
sp|P08621|RU17_HUMAN	597	C	0	29	SNRNP70	U1 small nuclear ribonucleoprotein 70 kDa OS=Homo sapiens OX=9606 GN=SNRNP70 PE=1 SV=2	437		1	0	3	2		0	3	4	1	11	4
sp|Q86UV5-8|UBP48_HUMAN	253	C	0	5	USP48	Isoform 8 of Ubiquitin carboxyl-terminal hydrolase 48 OS=Homo sapiens OX=9606 GN=USP48	1047		0	0	1	1		0	0	0	0	2	1
sp|Q9BQ39|DDX50_HUMAN	54	C	0	15	DDX50	ATP-dependent RNA helicase DDX50 OS=Homo sapiens OX=9606 GN=DDX50 PE=1 SV=1	737		1	1	5	3		1	2	3	3	8	5
sp|Q8WWY3|PRP31_HUMAN	358	C	0	20	PRPF31	U4/U6 small nuclear ribonucleoprotein Prp31 OS=Homo sapiens OX=9606 GN=PRPF31 PE=1 SV=2	499		0	0	1	1		1	1	2	5	4	5
sp|P18583-9|SON_HUMAN	170	C	0	27	SON	Isoform I of Protein SON OS=Homo sapiens OX=9606 GN=SON	2466		2	0	2	6		0	2	3	3	4	5
sp|Q07955|SRSF1_HUMAN	509	C	0	57	SRSF1	Serine/arginine-rich splicing factor 1 OS=Homo sapiens OX=9606 GN=SRSF1 PE=1 SV=2	248		0	0	2	0		4	4	8	11	13	15
sp|O00567|NOP56_HUMAN	670	C	15	42	NOP56	Nucleolar protein 56 OS=Homo sapiens OX=9606 GN=NOP56 PE=1 SV=4	594		1	0	4	1		3	6	3	8	14	17
sp|P46782|RS5_HUMAN	1433	C	0	7	RPS5	40S ribosomal protein S5 OS=Homo sapiens OX=9606 GN=RPS5 PE=1 SV=4	204		0	0	1	1		0	0	1	2	1	1
sp|P20290|BTF3_HUMAN	1190	C	0	5	BTF3	Transcription factor BTF3 OS=Homo sapiens OX=9606 GN=BTF3 PE=1 SV=1	206		0	0	1	1		0	0	0	1	1	1
sp|Q8NHZ8|CDC26_HUMAN	1210	C	5	0	CDC26	Anaphase-promoting complex subunit CDC26 OS=Homo sapiens OX=9606 GN=CDC26 PE=1 SV=1	85		0	0	1	1		0	0	0	1	1	1
sp|Q1ED39|KNOP1_HUMAN	1556	C	0	4	KNOP1	Lysine-rich nucleolar protein 1 OS=Homo sapiens OX=9606 GN=KNOP1 PE=1 SV=1	458		0	0	1	1		0	0	0	0	1	1
sp|Q9Y277-2|VDAC3_HUMAN	1338	C	0	5	VDAC3	Isoform 2 of Voltage-dependent anion-selective channel protein 3 OS=Homo sapiens OX=9606 GN=VDAC3	284		0	0	1	1		0	0	1	1	1	0
sp|Q13409|DC1I2_HUMAN	680	C	0	10	DYNC1I2	Cytoplasmic dynein 1 intermediate chain 2 OS=Homo sapiens OX=9606 GN=DYNC1I2 PE=1 SV=3	638		0	0	0	2		0	1	3	1	1	2
sp|O43913|ORC5_HUMAN	1277	C	1	3	ORC5	Origin recognition complex subunit 5 OS=Homo sapiens OX=9606 GN=ORC5 PE=1 SV=1	435		0	0	2	0		0	0	0	1	0	1
sp|O75822|EIF3J_HUMAN	455	C	0	3	EIF3J	Eukaryotic translation initiation factor 3 subunit J OS=Homo sapiens OX=9606 GN=EIF3J PE=1 SV=2	258		0	0	1	1		0	0	0	0	1	0
sp|Q8TEM1|PO210_HUMAN	841	C	2	1	NUP210	Nuclear pore membrane glycoprotein 210 OS=Homo sapiens OX=9606 GN=NUP210 PE=1 SV=3	1887		0	0	1	1		0	0	0	0	0	1
sp|Q9NX20|RM16_HUMAN	1520	C	3	0	MRPL16	39S ribosomal protein L16, mitochondrial OS=Homo sapiens OX=9606 GN=MRPL16 PE=1 SV=1	251		0	0	1	1		0	0	0	0	1	0
sp|E9PRG8|CK098_HUMAN	1599	C	0	3	C11orf98	Uncharacterized protein C11orf98 OS=Homo sapiens OX=9606 GN=C11orf98 PE=4 SV=2	123		0	0	1	1		0	0	0	0	1	0
sp|O43290|SNUT1_HUMAN	67	C	28	13	SART1	U4/U6.U5 tri-snRNP-associated protein 1 OS=Homo sapiens OX=9606 GN=SART1 PE=1 SV=1	800		0	1	3	2		3	7	3	4	10	8
sp|Q08170|SRSF4_HUMAN	434	C	0	22	SRSF4	Serine/arginine-rich splicing factor 4 OS=Homo sapiens OX=9606 GN=SRSF4 PE=1 SV=2	494		0	0	2	0		2	3	3	3	5	4
sp|P26599-3|PTBP1_HUMAN	647	C	0	25	PTBP1	Isoform 3 of Polypyrimidine tract-binding protein 1 OS=Homo sapiens OX=9606 GN=PTBP1	557		1	0	3	2		1	3	5	3	5	2
sp|P53999|TCP4_HUMAN	809	C	21	0	SUB1	Activated RNA polymerase II transcriptional coactivator p15 OS=Homo sapiens OX=9606 GN=SUB1 PE=1 SV=3	127		0	1	2	3		2	2	1	3	3	4
sp|Q9Y266|NUDC_HUMAN	1344	C	6	1	NUDC	Nuclear migration protein nudC OS=Homo sapiens OX=9606 GN=NUDC PE=1 SV=1	331		0	0	1	1		1	0	0	2	1	1
sp|Q9Y5S9|RBM8A_HUMAN	689	C	0	43	RBM8A	RNA-binding protein 8A OS=Homo sapiens OX=9606 GN=RBM8A PE=1 SV=1	174		1	0	3	2		3	6	6	8	6	8
sp|Q9Y3B8|ORN_HUMAN	232	C	0	13	REXO2	Oligoribonuclease, mitochondrial OS=Homo sapiens OX=9606 GN=REXO2 PE=1 SV=3	237		0	0	1	1		1	2	1	2	2	3
sp|P55081|MFAP1_HUMAN	223	C	41	0	MFAP1	Microfibrillar-associated protein 1 OS=Homo sapiens OX=9606 GN=MFAP1 PE=1 SV=2	439		0	0	1	1		1	10	4	9	6	9
sp|P62136|PP1A_HUMAN	194	C	0	14	PPP1CA	Serine/threonine-protein phosphatase PP1-alpha catalytic subunit OS=Homo sapiens OX=9606 GN=PPP1CA PE=1 SV=1	330		0	0	1	1		3	5	2	1	5	6
sp|Q9NX58|LYAR_HUMAN	805	C	15	0	LYAR	Cell growth-regulating nucleolar protein OS=Homo sapiens OX=9606 GN=LYAR PE=1 SV=2	379		2	0	4	4		0	2	0	0	1	2
sp|P46087-4|NOP2_HUMAN	548	C	0	35	NOP2	Isoform 4 of Probable 28S rRNA (cytosine(4447)-C(5))-methyltransferase OS=Homo sapiens OX=9606 GN=NOP2	845		1	0	4	1		4	6	2	5	7	5
sp|Q96JM7|LMBL3_HUMAN	608	C	0	3	L3MBTL3	Lethal(3)malignant brain tumor-like protein 3 OS=Homo sapiens OX=9606 GN=L3MBTL3 PE=1 SV=2	780		0	0	1	1		0	0	0	1	0	0
sp|Q71UM5|RS27L_HUMAN	566	C	0	8	RPS27L	40S ribosomal protein S27-like OS=Homo sapiens OX=9606 GN=RPS27L PE=1 SV=3	84		0	0	1	1		1	1	1	1	1	1
sp|Q99575|POP1_HUMAN	49	C	2	0	POP1	Ribonucleases P/MRP protein subunit POP1 OS=Homo sapiens OX=9606 GN=POP1 PE=1 SV=2	1024		0	0	1	1		0	0	0	0	0	0
sp|O95373|IPO7_HUMAN	133	C	2	0	IPO7	Importin-7 OS=Homo sapiens OX=9606 GN=IPO7 PE=1 SV=1	1038		0	0	1	1		0	0	0	0	0	0
sp|P35998|PRS7_HUMAN	234	C	0	2	PSMC2	26S proteasome regulatory subunit 7 OS=Homo sapiens OX=9606 GN=PSMC2 PE=1 SV=3	433		0	0	1	1		0	0	0	0	0	0
sp|Q02241|KIF23_HUMAN	267	C	0	2	KIF23	Kinesin-like protein KIF23 OS=Homo sapiens OX=9606 GN=KIF23 PE=1 SV=3	960		0	0	1	1		0	0	0	0	0	0
sp|O14908|GIPC1_HUMAN	327	C	1	1	GIPC1	PDZ domain-containing protein GIPC1 OS=Homo sapiens OX=9606 GN=GIPC1 PE=1 SV=2	333		0	0	2	0		0	0	0	0	0	0
sp|Q9UNF1|MAGD2_HUMAN	341	C	0	2	MAGED2	Melanoma-associated antigen D2 OS=Homo sapiens OX=9606 GN=MAGED2 PE=1 SV=2	606		0	0	2	0		0	0	0	0	0	0
sp|Q9H116|GZF1_HUMAN	376	C	2	0	GZF1	GDNF-inducible zinc finger protein 1 OS=Homo sapiens OX=9606 GN=GZF1 PE=1 SV=1	711		0	0	2	0		0	0	0	0	0	0
sp|Q96AG4|LRC59_HUMAN	542	C	1	1	LRRC59	Leucine-rich repeat-containing protein 59 OS=Homo sapiens OX=9606 GN=LRRC59 PE=1 SV=1	307		0	0	2	0		0	0	0	0	0	0
sp|Q13823|NOG2_HUMAN	582	C	2	0	GNL2	Nucleolar GTP-binding protein 2 OS=Homo sapiens OX=9606 GN=GNL2 PE=1 SV=1	731		0	0	1	1		0	0	0	0	0	0
sp|P82933|RT09_HUMAN	693	C	1	1	MRPS9	28S ribosomal protein S9, mitochondrial OS=Homo sapiens OX=9606 GN=MRPS9 PE=1 SV=2	396		0	0	1	1		0	0	0	0	0	0
sp|Q5SQN1|SNP47_HUMAN	771	C	0	2	SNAP47	Synaptosomal-associated protein 47 OS=Homo sapiens OX=9606 GN=SNAP47 PE=1 SV=3	464		0	0	1	1		0	0	0	0	0	0
sp|Q9H5H4|ZN768_HUMAN	875	C	0	2	ZNF768	Zinc finger protein 768 OS=Homo sapiens OX=9606 GN=ZNF768 PE=1 SV=2	540		0	0	1	1		0	0	0	0	0	0
sp|Q16512-2|PKN1_HUMAN	912	C	0	2	PKN1	Isoform 2 of Serine/threonine-protein kinase N1 OS=Homo sapiens OX=9606 GN=PKN1	948		0	0	2	0		0	0	0	0	0	0
sp|Q68CP9|ARID2_HUMAN	996	C	0	2	ARID2	AT-rich interactive domain-containing protein 2 OS=Homo sapiens OX=9606 GN=ARID2 PE=1 SV=2	1835		0	0	1	1		0	0	0	0	0	0
sp|Q15459|SF3A1_HUMAN	1111	C	1	1	SF3A1	Splicing factor 3A subunit 1 OS=Homo sapiens OX=9606 GN=SF3A1 PE=1 SV=1	793		0	0	2	0		0	0	0	0	0	0
sp|Q9C0C9|UBE2O_HUMAN	1112	C	2	0	UBE2O	(E3-independent) E2 ubiquitin-conjugating enzyme OS=Homo sapiens OX=9606 GN=UBE2O PE=1 SV=3	1292		0	0	1	1		0	0	0	0	0	0
sp|Q8TBP6|S2540_HUMAN	1180	C	2	0	SLC25A40	Solute carrier family 25 member 40 OS=Homo sapiens OX=9606 GN=SLC25A40 PE=1 SV=1	338		0	0	1	1		0	0	0	0	0	0
sp|Q12899|TRI26_HUMAN	1201	C	0	2	TRIM26	Tripartite motif-containing protein 26 OS=Homo sapiens OX=9606 GN=TRIM26 PE=1 SV=1	539		0	0	1	1		0	0	0	0	0	0
sp|Q9ULJ8-3|NEB1_HUMAN	1216	C	0	2	PPP1R9A	Isoform 3 of Neurabin-1 OS=Homo sapiens OX=9606 GN=PPP1R9A	1374		0	0	1	1		0	0	0	0	0	0
sp|P63151-2|2ABA_HUMAN	1218	C	0	2	PPP2R2A	Isoform 2 of Serine/threonine-protein phosphatase 2A 55 kDa regulatory subunit B alpha isoform OS=Homo sapiens OX=9606 GN=PPP2R2A	457		0	0	1	1		0	0	0	0	0	0
sp|Q3KNV8-2|PCGF3_HUMAN	1235	C	0	2	PCGF3	Isoform 2 of Polycomb group RING finger protein 3 OS=Homo sapiens OX=9606 GN=PCGF3	247		0	0	2	0		0	0	0	0	0	0
sp|P39748|FEN1_HUMAN	1247	C	0	2	FEN1	Flap endonuclease 1 OS=Homo sapiens OX=9606 GN=FEN1 PE=1 SV=1	380		0	0	2	0		0	0	0	0	0	0
sp|Q7Z6Z7|HUWE1_HUMAN	1258	C	0	2	HUWE1	E3 ubiquitin-protein ligase HUWE1 OS=Homo sapiens OX=9606 GN=HUWE1 PE=1 SV=3	4374		0	0	1	1		0	0	0	0	0	0
sp|Q9UH62|ARMX3_HUMAN	1279	C	2	0	ARMCX3	Armadillo repeat-containing X-linked protein 3 OS=Homo sapiens OX=9606 GN=ARMCX3 PE=1 SV=1	379		0	0	1	1		0	0	0	0	0	0
sp|Q9H871|RMD5A_HUMAN	1281	C	2	0	RMND5A	E3 ubiquitin-protein transferase RMND5A OS=Homo sapiens OX=9606 GN=RMND5A PE=1 SV=1	391		0	0	1	1		0	0	0	0	0	0
sp|Q9UG63-2|ABCF2_HUMAN	1285	C	0	2	ABCF2	Isoform 2 of ATP-binding cassette sub-family F member 2 OS=Homo sapiens OX=9606 GN=ABCF2	634		0	0	1	1		0	0	0	0	0	0
sp|P23921|RIR1_HUMAN	1295	C	2	0	RRM1	Ribonucleoside-diphosphate reductase large subunit OS=Homo sapiens OX=9606 GN=RRM1 PE=1 SV=1	792		0	0	1	1		0	0	0	0	0	0
sp|Q9HCM4|E41L5_HUMAN	1306	C	0	2	EPB41L5	Band 4.1-like protein 5 OS=Homo sapiens OX=9606 GN=EPB41L5 PE=1 SV=3	733		0	0	2	0		0	0	0	0	0	0
sp|Q9NP81-2|SYSM_HUMAN	1310	C	0	2	SARS2	Isoform 2 of Serine--tRNA ligase, mitochondrial OS=Homo sapiens OX=9606 GN=SARS2	520		0	0	1	1		0	0	0	0	0	0
sp|P42771-4|CDN2A_HUMAN	1312	C	0	2	CDKN2A	Isoform 5 of Cyclin-dependent kinase inhibitor 2A OS=Homo sapiens OX=9606 GN=CDKN2A	167		0	0	1	1		0	0	0	0	0	0
sp|Q9Y4A5|TRRAP_HUMAN	1355	C	0	2	TRRAP	Transformation/transcription domain-associated protein OS=Homo sapiens OX=9606 GN=TRRAP PE=1 SV=3	3859		0	0	2	0		0	0	0	0	0	0
sp|Q70CQ3|UBP30_HUMAN	1395	C	0	2	USP30	Ubiquitin carboxyl-terminal hydrolase 30 OS=Homo sapiens OX=9606 GN=USP30 PE=1 SV=1	517		0	0	1	1		0	0	0	0	0	0
sp|Q9Y2G8|DJC16_HUMAN	1436	C	0	2	DNAJC16	DnaJ homolog subfamily C member 16 OS=Homo sapiens OX=9606 GN=DNAJC16 PE=2 SV=3	782		0	0	2	0		0	0	0	0	0	0
sp|Q2NL82|TSR1_HUMAN	1439	C	0	2	TSR1	Pre-rRNA-processing protein TSR1 homolog OS=Homo sapiens OX=9606 GN=TSR1 PE=1 SV=1	804		0	0	1	1		0	0	0	0	0	0
sp|Q9BX40-2|LS14B_HUMAN	1463	C	0	2	LSM14B	Isoform 2 of Protein LSM14 homolog B OS=Homo sapiens OX=9606 GN=LSM14B	385		0	0	2	0		0	0	0	0	0	0
sp|Q92947|GCDH_HUMAN	1494	C	0	2	GCDH	Glutaryl-CoA dehydrogenase, mitochondrial OS=Homo sapiens OX=9606 GN=GCDH PE=1 SV=1	438		0	0	1	1		0	0	0	0	0	0
sp|Q92643|GPI8_HUMAN	1501	C	0	2	PIGK	GPI-anchor transamidase OS=Homo sapiens OX=9606 GN=PIGK PE=1 SV=2	395		0	0	1	1		0	0	0	0	0	0
sp|Q92922|SMRC1_HUMAN	1516	C	1	1	SMARCC1	SWI/SNF complex subunit SMARCC1 OS=Homo sapiens OX=9606 GN=SMARCC1 PE=1 SV=3	1105		0	0	1	1		0	0	0	0	0	0
sp|O15198|SMAD9_HUMAN	1558	C	0	2	SMAD9	Mothers against decapentaplegic homolog 9 OS=Homo sapiens OX=9606 GN=SMAD9 PE=1 SV=1	467		0	0	1	1		0	0	0	0	0	0
sp|P63165|SUMO1_HUMAN	1568	C	0	2	SUMO1	Small ubiquitin-related modifier 1 OS=Homo sapiens OX=9606 GN=SUMO1 PE=1 SV=1	101		0	0	1	1		0	0	0	0	0	0
sp|Q14999-2|CUL7_HUMAN	1584	C	0	2	CUL7	Isoform 2 of Cullin-7 OS=Homo sapiens OX=9606 GN=CUL7	1782		0	0	1	1		0	0	0	0	0	0
sp|Q9NVN8|GNL3L_HUMAN	1586	C	2	0	GNL3L	Guanine nucleotide-binding protein-like 3-like protein OS=Homo sapiens OX=9606 GN=GNL3L PE=1 SV=1	582		0	0	1	1		0	0	0	0	0	0
sp|O95163|ELP1_HUMAN	1622	C	0	2	ELP1	Elongator complex protein 1 OS=Homo sapiens OX=9606 GN=ELP1 PE=1 SV=3	1332		0	0	1	1		0	0	0	0	0	0
sp|Q9Y2X9|ZN281_HUMAN	688	C	0	6	ZNF281	Zinc finger protein 281 OS=Homo sapiens OX=9606 GN=ZNF281 PE=1 SV=1	895		1	0	3	2		0	0	0	0	0	0
sp|Q8WVX9|FACR1_HUMAN	1057	C	0	6	FAR1	Fatty acyl-CoA reductase 1 OS=Homo sapiens OX=9606 GN=FAR1 PE=1 SV=1	515		0	1	2	3		0	0	0	0	0	0
sp|P62993|GRB2_HUMAN	378	C	0	6	GRB2	Growth factor receptor-bound protein 2 OS=Homo sapiens OX=9606 GN=GRB2 PE=1 SV=1	217		0	1	0	5		0	0	0	0	0	0
sp|P56545-2|CTBP2_HUMAN	972	C	0	7	CTBP2	Isoform 2 of C-terminal-binding protein 2 OS=Homo sapiens OX=9606 GN=CTBP2	985		0	0	0	2		0	2	0	1	1	1
sp|Q8N8A6|DDX51_HUMAN	793	C	18	0	DDX51	ATP-dependent RNA helicase DDX51 OS=Homo sapiens OX=9606 GN=DDX51 PE=1 SV=3	666		0	0	1	1		3	4	1	1	3	4
sp|Q14839-2|CHD4_HUMAN	314	C	0	73	CHD4	Isoform 2 of Chromodomain-helicase-DNA-binding protein 4 OS=Homo sapiens OX=9606 GN=CHD4	1940		5	1	12	7		4	9	11	15	18	21
sp|Q8IYB3|SRRM1_HUMAN	804	C	0	39	SRRM1	Serine/arginine repetitive matrix protein 1 OS=Homo sapiens OX=9606 GN=SRRM1 PE=1 SV=2	904		3	1	7	6		0	7	2	3	4	6
sp|P52907|CAZA1_HUMAN	643	C	19	0	CAPZA1	F-actin-capping protein subunit alpha-1 OS=Homo sapiens OX=9606 GN=CAPZA1 PE=1 SV=3	286		2	0	3	4		0	0	6	1	2	4
sp|P07355-2|ANXA2_HUMAN	93	C	0	54	ANXA2	Isoform 2 of Annexin A2 OS=Homo sapiens OX=9606 GN=ANXA2	357		0	2	2	5		2	3	13	5	7	15
sp|Q15287|RNPS1_HUMAN	1042	C	0	44	RNPS1	RNA-binding protein with serine-rich domain 1 OS=Homo sapiens OX=9606 GN=RNPS1 PE=1 SV=1	305		1	1	4	3		3	4	3	5	11	9
sp|O60361|NDK8_HUMAN	613	C	4	2	NME2P1	Putative nucleoside diphosphate kinase OS=Homo sapiens OX=9606 GN=NME2P1 PE=5 SV=1	137		2	0	4	3		0	2	2	1	1	1
sp|P09543|CN37_HUMAN	181	C	0	9	CNP	2',3'-cyclic-nucleotide 3'-phosphodiesterase OS=Homo sapiens OX=9606 GN=CNP PE=1 SV=2	421		1	1	3	4		0	0	0	0	0	0
sp|Q99832|TCPH_HUMAN	243	C	0	9	CCT7	T-complex protein 1 subunit eta OS=Homo sapiens OX=9606 GN=CCT7 PE=1 SV=2	543		1	1	4	3		0	0	0	0	0	0
sp|P17980|PRS6A_HUMAN	1256	C	0	9	PSMC3	26S proteasome regulatory subunit 6A OS=Homo sapiens OX=9606 GN=PSMC3 PE=1 SV=3	439		2	0	4	3		0	0	0	0	0	0
sp|P49368|TCPG_HUMAN	233	C	0	24	CCT3	T-complex protein 1 subunit gamma OS=Homo sapiens OX=9606 GN=CCT3 PE=1 SV=4	545		2	3	8	7		1	1	0	1	0	1
sp|Q02880|TOP2B_HUMAN	541	C	0	112	TOP2B	DNA topoisomerase 2-beta OS=Homo sapiens OX=9606 GN=TOP2B PE=1 SV=3	1626		2	1	5	4		3	5	18	23	22	29
sp|Q9H501|ESF1_HUMAN	898	C	3	6	ESF1	ESF1 homolog OS=Homo sapiens OX=9606 GN=ESF1 PE=1 SV=1	851		1	0	3	1		0	0	0	0	2	2
sp|Q8WXX5|DNJC9_HUMAN	1023	C	9	0	DNAJC9	DnaJ homolog subfamily C member 9 OS=Homo sapiens OX=9606 GN=DNAJC9 PE=1 SV=1	260		1	0	2	2		0	0	0	1	2	1
sp|Q12906-7|ILF3_HUMAN	418	C	0	130	ILF3	Isoform 7 of Interleukin enhancer-binding factor 3 OS=Homo sapiens OX=9606 GN=ILF3	898		5	0	9	5		4	10	24	27	23	23
sp|Q9UPP1|PHF8_HUMAN	502	C	0	7	PHF8	Histone lysine demethylase PHF8 OS=Homo sapiens OX=9606 GN=PHF8 PE=1 SV=3	1060		0	1	2	2		0	0	0	0	1	1
sp|P17480|UBF1_HUMAN	646	C	0	60	UBTF	Nucleolar transcription factor 1 OS=Homo sapiens OX=9606 GN=UBTF PE=1 SV=1	764		1	2	4	5		4	5	5	9	10	15
sp|Q9NZI8|IF2B1_HUMAN	611	C	1	4	IGF2BP1	Insulin-like growth factor 2 mRNA-binding protein 1 OS=Homo sapiens OX=9606 GN=IGF2BP1 PE=1 SV=2	577		1	0	2	2		0	2	0	0	4	2
sp|Q9UJV9|DDX41_HUMAN	157	C	17	4	DDX41	Probable ATP-dependent RNA helicase DDX41 OS=Homo sapiens OX=9606 GN=DDX41 PE=1 SV=2	622		1	0	2	2		1	2	3	2	5	3
sp|Q9Y3Y2-3|CHTOP_HUMAN	365	C	0	27	CHTOP	Isoform 2 of Chromatin target of PRMT1 protein OS=Homo sapiens OX=9606 GN=CHTOP	249		1	0	2	2		1	5	2	2	9	3
sp|Q86V81|THOC4_HUMAN	1354	C	0	17	ALYREF	THO complex subunit 4 OS=Homo sapiens OX=9606 GN=ALYREF PE=1 SV=3	257		1	0	3	1		0	3	0	3	3	3
sp|P18085|ARF4_HUMAN	1134	C	0	3	ARF4	ADP-ribosylation factor 4 OS=Homo sapiens OX=9606 GN=ARF4 PE=1 SV=3	180		1	0	2	2		1	2	0	1	3	3
sp|P46779|RL28_HUMAN	385	C	1	18	RPL28	60S ribosomal protein L28 OS=Homo sapiens OX=9606 GN=RPL28 PE=1 SV=3	137		1	2	3	6		0	2	0	1	2	2
sp|O75475|PSIP1_HUMAN	478	C	1	16	PSIP1	PC4 and SFRS1-interacting protein OS=Homo sapiens OX=9606 GN=PSIP1 PE=1 SV=1	530		0	1	2	2		0	2	2	5	2	1
sp|P36957|ODO2_HUMAN	1006	C	0	12	DLST	Dihydrolipoyllysine-residue succinyltransferase component of 2-oxoglutarate dehydrogenase complex, mitochondrial OS=Homo sapiens OX=9606 GN=DLST PE=1 SV=4	453		0	1	3	1		1	1	1	1	2	1
sp|P23526|SAHH_HUMAN	237	C	1	30	AHCY	Adenosylhomocysteinase OS=Homo sapiens OX=9606 GN=AHCY PE=1 SV=4	432		2	1	5	4		2	3	4	4	3	3
sp|P50416|CPT1A_HUMAN	302	C	0	5	CPT1A	Carnitine O-palmitoyltransferase 1, liver isoform OS=Homo sapiens OX=9606 GN=CPT1A PE=1 SV=2	773		0	1	1	3		0	0	0	0	0	0
sp|P42695|CNDD3_HUMAN	354	C	2	3	NCAPD3	Condensin-2 complex subunit D3 OS=Homo sapiens OX=9606 GN=NCAPD3 PE=1 SV=2	1498		1	0	3	1		0	0	0	0	0	0
sp|Q9BYN8|RT26_HUMAN	836	C	5	0	MRPS26	28S ribosomal protein S26, mitochondrial OS=Homo sapiens OX=9606 GN=MRPS26 PE=1 SV=1	205		1	0	2	2		0	0	0	0	0	0
sp|Q15388|TOM20_HUMAN	882	C	5	0	TOMM20	Mitochondrial import receptor subunit TOM20 homolog OS=Homo sapiens OX=9606 GN=TOMM20 PE=1 SV=1	145		0	1	2	2		0	0	0	0	0	0
sp|O00410-3|IPO5_HUMAN	904	C	0	5	IPO5	Isoform 3 of Importin-5 OS=Homo sapiens OX=9606 GN=IPO5	1115		0	1	3	1		0	0	0	0	0	0
sp|Q9Y2S7|PDIP2_HUMAN	1037	C	1	4	POLDIP2	Polymerase delta-interacting protein 2 OS=Homo sapiens OX=9606 GN=POLDIP2 PE=1 SV=1	368		0	1	2	2		0	0	0	0	0	0
sp|Q9Y3Z3|SAMH1_HUMAN	1159	C	0	5	SAMHD1	Deoxynucleoside triphosphate triphosphohydrolase SAMHD1 OS=Homo sapiens OX=9606 GN=SAMHD1 PE=1 SV=2	626		1	0	2	2		0	0	0	0	0	0
sp|Q8N6R0|EFNMT_HUMAN	1205	C	0	5	EEF1AKNMT	eEF1A lysine and N-terminal methyltransferase OS=Homo sapiens OX=9606 GN=EEF1AKNMT PE=1 SV=1	699		0	1	2	2		0	0	0	0	0	0
sp|P55265-4|DSRAD_HUMAN	301	C	0	106	ADAR	Isoform 4 of Double-stranded RNA-specific adenosine deaminase OS=Homo sapiens OX=9606 GN=ADAR	1269		3	1	7	4		4	6	22	19	25	15
sp|P15531-2|NDKA_HUMAN	613	C	0	27	NME1	Isoform 2 of Nucleoside diphosphate kinase A OS=Homo sapiens OX=9606 GN=NME1	177		3	1	6	5		0	3	2	2	2	3
sp|Q9BUQ8|DDX23_HUMAN	347	C	24	12	DDX23	Probable ATP-dependent RNA helicase DDX23 OS=Homo sapiens OX=9606 GN=DDX23 PE=1 SV=3	820		2	0	4	2		0	0	5	4	11	8
sp|P27797|CALR_HUMAN	1083	C	0	17	CALR	Calreticulin OS=Homo sapiens OX=9606 GN=CALR PE=1 SV=1	417		2	0	3	3		0	0	2	2	2	3
sp|Q92769|HDAC2_HUMAN	499	C	0	19	HDAC2	Histone deacetylase 2 OS=Homo sapiens OX=9606 GN=HDAC2 PE=1 SV=2	488		1	1	3	3		1	1	1	2	4	2
sp|P27348|1433T_HUMAN	18	C	4	14	YWHAQ	14-3-3 protein theta OS=Homo sapiens OX=9606 GN=YWHAQ PE=1 SV=1	245		2	3	8	5		2	2	2	5	5	5
sp|P17987|TCPA_HUMAN	143	C	0	10	TCP1	T-complex protein 1 subunit alpha OS=Homo sapiens OX=9606 GN=TCP1 PE=1 SV=1	556		1	1	2	4		0	0	1	0	0	1
sp|Q9BRJ6|CG050_HUMAN	353	C	0	9	C7orf50	Uncharacterized protein C7orf50 OS=Homo sapiens OX=9606 GN=C7orf50 PE=1 SV=1	194		2	0	3	3		0	0	0	0	0	1
sp|P12956|XRCC6_HUMAN	529	C	0	58	XRCC6	X-ray repair cross-complementing protein 6 OS=Homo sapiens OX=9606 GN=XRCC6 PE=1 SV=2	609		3	5	9	11		2	4	6	6	8	4
sp|P38117-2|ETFB_HUMAN	739	C	0	18	ETFB	Isoform 2 of Electron transfer flavoprotein subunit beta OS=Homo sapiens OX=9606 GN=ETFB	346		0	2	2	4		2	1	1	2	1	3
sp|Q8NC51|PAIRB_HUMAN	700	C	0	11	SERBP1	Plasminogen activator inhibitor 1 RNA-binding protein OS=Homo sapiens OX=9606 GN=SERBP1 PE=1 SV=2	408		1	1	3	3		0	1	0	1	0	1
sp|Q14160-3|SCRIB_HUMAN	1207	C	0	8	SCRIB	Isoform 3 of Protein scribble homolog OS=Homo sapiens OX=9606 GN=SCRIB	1655		1	1	3	3		0	0	0	0	0	0
sp|O60716|CTND1_HUMAN	282	C	0	8	CTNND1	Catenin delta-1 OS=Homo sapiens OX=9606 GN=CTNND1 PE=1 SV=1	968		1	1	5	1		0	0	0	0	0	0
sp|P10599|THIO_HUMAN	747	C	2	19	TXN	Thioredoxin OS=Homo sapiens OX=9606 GN=TXN PE=1 SV=3	105		0	2	3	3		2	2	5	1	1	2
sp|P54886|P5CS_HUMAN	113	C	0	43	ALDH18A1	Delta-1-pyrroline-5-carboxylate synthase OS=Homo sapiens OX=9606 GN=ALDH18A1 PE=1 SV=2	795		6	3	11	11		0	2	1	5	1	3
sp|O43143|DHX15_HUMAN	374	C	80	0	DHX15	Pre-mRNA-splicing factor ATP-dependent RNA helicase DHX15 OS=Homo sapiens OX=9606 GN=DHX15 PE=1 SV=2	795		2	4	9	6		6	6	9	9	16	15
sp|P50990|TCPQ_HUMAN	197	C	0	27	CCT8	T-complex protein 1 subunit theta OS=Homo sapiens OX=9606 GN=CCT8 PE=1 SV=4	548		5	2	9	8		0	0	0	0	2	1
sp|P39023|RL3_HUMAN	148	C	0	47	RPL3	60S ribosomal protein L3 OS=Homo sapiens OX=9606 GN=RPL3 PE=1 SV=2	403		6	5	12	14		0	1	3	2	2	2
sp|Q9BQ04|RBM4B_HUMAN	200	C	6	0	RBM4B	RNA-binding protein 4B OS=Homo sapiens OX=9606 GN=RBM4B PE=1 SV=1	359		2	1	1	7		1	2	0	5	2	5
sp|Q9BZX2|UCK2_HUMAN	1017	C	0	11	UCK2	Uridine-cytidine kinase 2 OS=Homo sapiens OX=9606 GN=UCK2 PE=1 SV=1	261		2	1	4	4		0	0	0	0	0	0
sp|Q99714|HCD2_HUMAN	547	C	3	9	HSD17B10	3-hydroxyacyl-CoA dehydrogenase type-2 OS=Homo sapiens OX=9606 GN=HSD17B10 PE=1 SV=3	261		2	1	3	5		0	1	0	0	0	0
sp|Q53GQ0|DHB12_HUMAN	543	C	0	18	HSD17B12	Very-long-chain 3-oxoacyl-CoA reductase OS=Homo sapiens OX=9606 GN=HSD17B12 PE=1 SV=2	312		2	3	5	7		1	0	0	0	0	0
sp|P43246|MSH2_HUMAN	539	C	0	55	MSH2	DNA mismatch repair protein Msh2 OS=Homo sapiens OX=9606 GN=MSH2 PE=1 SV=1	934		6	2	10	8		1	2	3	5	10	8
sp|Q9NU22|MDN1_HUMAN	12	C	78	35	MDN1	Midasin OS=Homo sapiens OX=9606 GN=MDN1 PE=1 SV=2	5596		15	13	30	29		0	0	0	2	17	7
sp|Q7Z3K3|POGZ_HUMAN	811	C	0	27	POGZ	Pogo transposable element with ZNF domain OS=Homo sapiens OX=9606 GN=POGZ PE=1 SV=2	1410		0	0	0	1		0	0	4	5	8	9
sp|P04792|HSPB1_HUMAN	345	C	22	10	HSPB1	Heat shock protein beta-1 OS=Homo sapiens OX=9606 GN=HSPB1 PE=1 SV=2	205		0	0	1	0		0	0	15	5	3	8
sp|Q8NI27|THOC2_HUMAN	82	C	0	12	THOC2	THO complex subunit 2 OS=Homo sapiens OX=9606 GN=THOC2 PE=1 SV=2	1593		0	0	0	1		0	0	0	0	6	5
sp|Q13523|PRP4B_HUMAN	115	C	7	8	PRPF4B	Serine/threonine-protein kinase PRP4 homolog OS=Homo sapiens OX=9606 GN=PRPF4B PE=1 SV=3	1007		0	0	1	0		0	0	2	2	5	5
sp|Q5UIP0|RIF1_HUMAN	445	C	0	31	RIF1	Telomere-associated protein RIF1 OS=Homo sapiens OX=9606 GN=RIF1 PE=1 SV=2	2472		4	3	8	7		0	0	0	0	4	5
sp|Q8WUM0|NU133_HUMAN	500	C	8	1	NUP133	Nuclear pore complex protein Nup133 OS=Homo sapiens OX=9606 GN=NUP133 PE=1 SV=2	1156		0	0	0	1		0	0	0	0	4	4
sp|P54727|RD23B_HUMAN	439	C	0	11	RAD23B	UV excision repair protein RAD23 homolog B OS=Homo sapiens OX=9606 GN=RAD23B PE=1 SV=1	409		0	0	0	1		0	0	1	3	3	3
sp|Q14562|DHX8_HUMAN	374	C	0	8	DHX8	ATP-dependent RNA helicase DHX8 OS=Homo sapiens OX=9606 GN=DHX8 PE=1 SV=1	1220		0	0	1	0		0	0	0	1	1	5
sp|Q96JM3|CHAP1_HUMAN	48	C	11	0	CHAMP1	Chromosome alignment-maintaining phosphoprotein 1 OS=Homo sapiens OX=9606 GN=CHAMP1 PE=1 SV=2	812		0	0	1	0		0	0	2	3	2	3
sp|P56537|IF6_HUMAN	1053	C	0	14	EIF6	Eukaryotic translation initiation factor 6 OS=Homo sapiens OX=9606 GN=EIF6 PE=1 SV=1	245		1	0	2	1		0	0	1	4	2	3
sp|Q9H9B1|EHMT1_HUMAN	86	C	0	14	EHMT1	Histone-lysine N-methyltransferase EHMT1 OS=Homo sapiens OX=9606 GN=EHMT1 PE=1 SV=4	1298		1	1	2	3		0	0	1	1	3	2
sp|Q9UHC1|MLH3_HUMAN	1410	C	0	11	MLH3	DNA mismatch repair protein Mlh3 OS=Homo sapiens OX=9606 GN=MLH3 PE=1 SV=3	1453		1	0	2	1		0	0	1	2	3	1
sp|Q9BY77|PDIP3_HUMAN	776	C	0	6	POLDIP3	Polymerase delta-interacting protein 3 OS=Homo sapiens OX=9606 GN=POLDIP3 PE=1 SV=2	421		0	0	1	0		0	0	0	1	3	1
sp|Q14692|BMS1_HUMAN	1073	C	6	0	BMS1	Ribosome biogenesis protein BMS1 homolog OS=Homo sapiens OX=9606 GN=BMS1 PE=1 SV=1	1282		0	0	0	1		0	0	0	1	2	2
sp|Q9UQE7|SMC3_HUMAN	571	C	95	0	SMC3	Structural maintenance of chromosomes protein 3 OS=Homo sapiens OX=9606 GN=SMC3 PE=1 SV=2	1217		5	2	9	6		3	4	11	23	15	17
sp|Q9NXX6|NSE4A_HUMAN	1313	C	6	0	NSMCE4A	Non-structural maintenance of chromosomes element 4 homolog A OS=Homo sapiens OX=9606 GN=NSMCE4A PE=1 SV=2	385		0	0	1	0		0	0	1	1	2	1
sp|Q96FF9|CDCA5_HUMAN	1166	C	0	13	CDCA5	Sororin OS=Homo sapiens OX=9606 GN=CDCA5 PE=1 SV=1	252		0	0	1	0		0	1	1	3	4	3
sp|Q96KQ7|EHMT2_HUMAN	290	C	0	5	EHMT2	Histone-lysine N-methyltransferase EHMT2 OS=Homo sapiens OX=9606 GN=EHMT2 PE=1 SV=3	1210		0	0	0	1		0	0	0	1	2	1
sp|O14646|CHD1_HUMAN	1028	C	0	10	CHD1	Chromodomain-helicase-DNA-binding protein 1 OS=Homo sapiens OX=9606 GN=CHD1 PE=1 SV=2	1710		0	0	0	1		0	1	1	2	3	4
sp|Q14669-3|TRIPC_HUMAN	1264	C	0	11	TRIP12	Isoform 3 of E3 ubiquitin-protein ligase TRIP12 OS=Homo sapiens OX=9606 GN=TRIP12	2040		0	0	1	0		0	1	1	1	4	3
sp|P02452|CO1A1_HUMAN	494	C	4	0	COL1A1	Collagen alpha-1(I) chain OS=Homo sapiens OX=9606 GN=COL1A1 PE=1 SV=5	1464		0	0	1	0		0	0	0	0	3	0
sp|Q15554|TERF2_HUMAN	581	C	0	4	TERF2	Telomeric repeat-binding factor 2 OS=Homo sapiens OX=9606 GN=TERF2 PE=1 SV=3	542		0	0	1	0		0	0	0	0	1	2
sp|Q86U38|NOP9_HUMAN	737	C	0	4	NOP9	Nucleolar protein 9 OS=Homo sapiens OX=9606 GN=NOP9 PE=1 SV=1	636		0	0	1	0		0	0	0	0	1	2
sp|Q7Z2T5|TRM1L_HUMAN	1535	C	4	0	TRMT1L	TRMT1-like protein OS=Homo sapiens OX=9606 GN=TRMT1L PE=1 SV=2	733		0	0	0	1		0	0	0	0	2	1
sp|Q9P2D1|CHD7_HUMAN	1147	C	1	6	CHD7	Chromodomain-helicase-DNA-binding protein 7 OS=Homo sapiens OX=9606 GN=CHD7 PE=1 SV=3	2997		1	0	2	1		0	0	0	0	2	1
sp|Q9NW13|RBM28_HUMAN	126	C	0	9	RBM28	RNA-binding protein 28 OS=Homo sapiens OX=9606 GN=RBM28 PE=1 SV=3	759		0	0	1	0		0	1	0	0	3	4
sp|Q08554|DSC1_HUMAN_contaminant	240	C	0	41	DSC1	Desmocollin-1 OS=Homo sapiens GN=DSC1 PE=1 SV=2	894		0	0	0	1		1	2	15	8	1	13
sp|Q7Z4V5|HDGR2_HUMAN	95	C	0	18	HDGFL2	Hepatoma-derived growth factor-related protein 2 OS=Homo sapiens OX=9606 GN=HDGFL2 PE=1 SV=1	671		0	0	0	1		1	1	2	3	6	4
sp|Q96T88-2|UHRF1_HUMAN	983	C	0	18	UHRF1	Isoform 2 of E3 ubiquitin-protein ligase UHRF1 OS=Homo sapiens OX=9606 GN=UHRF1	806		0	0	1	0		0	2	3	2	5	5
sp|Q99848|EBP2_HUMAN	399	C	0	26	EBNA1BP2	Probable rRNA-processing protein EBP2 OS=Homo sapiens OX=9606 GN=EBNA1BP2 PE=1 SV=2	306		3	0	4	3		1	1	2	2	6	4
sp|P52756|RBM5_HUMAN	785	C	10	9	RBM5	RNA-binding protein 5 OS=Homo sapiens OX=9606 GN=RBM5 PE=1 SV=2	815		0	1	2	1		0	2	2	2	4	5
sp|O60832|DKC1_HUMAN	173	C	6	9	DKC1	H/ACA ribonucleoprotein complex subunit DKC1 OS=Homo sapiens OX=9606 GN=DKC1 PE=1 SV=3	514		0	0	0	1		0	2	1	2	4	5
sp|P14923|PLAK_HUMAN_contaminant	41	C	0	104	JUP	Junction plakoglobin OS=Homo sapiens GN=JUP PE=1 SV=3	745		0	0	0	1		3	7	41	19	10	23
sp|P29401-2|TKT_HUMAN	1114	C	0	8	TKT	Isoform 2 of Transketolase OS=Homo sapiens OX=9606 GN=TKT	631		0	0	0	1		0	0	4	1	0	2
sp|P50395|GDIB_HUMAN	743	C	0	6	GDI2	Rab GDP dissociation inhibitor beta OS=Homo sapiens OX=9606 GN=GDI2 PE=1 SV=2	445		0	0	0	1		0	0	2	1	0	2
sp|Q8WVV9|HNRLL_HUMAN	1431	C	0	6	HNRNPLL	Heterogeneous nuclear ribonucleoprotein L-like OS=Homo sapiens OX=9606 GN=HNRNPLL PE=1 SV=1	542		0	0	0	1		0	0	1	2	1	1
sp|P55263|ADK_HUMAN	758	C	0	4	ADK	Adenosine kinase OS=Homo sapiens OX=9606 GN=ADK PE=1 SV=2	362		0	0	1	0		0	0	0	1	1	1
sp|Q15637-5|SF01_HUMAN	1064	C	0	4	SF1	Isoform 5 of Splicing factor 1 OS=Homo sapiens OX=9606 GN=SF1	673		0	0	1	0		0	0	1	0	1	1
sp|P16220|CREB1_HUMAN	1135	C	0	4	CREB1	Cyclic AMP-responsive element-binding protein 1 OS=Homo sapiens OX=9606 GN=CREB1 PE=1 SV=2	341		0	0	1	0		0	0	1	0	1	1
sp|P09417|DHPR_HUMAN	1365	C	0	4	QDPR	Dihydropteridine reductase OS=Homo sapiens OX=9606 GN=QDPR PE=1 SV=2	244		0	0	1	0		0	0	0	1	1	1
sp|P58546|MTPN_HUMAN	1010	C	0	7	MTPN	Myotrophin OS=Homo sapiens OX=9606 GN=MTPN PE=1 SV=2	118		1	0	1	2		0	0	1	0	1	1
sp|Q9UEG4|ZN629_HUMAN	1464	C	7	0	ZNF629	Zinc finger protein 629 OS=Homo sapiens OX=9606 GN=ZNF629 PE=1 SV=2	869		1	0	1	2		0	0	0	1	1	1
sp|P25490|TYY1_HUMAN	701	C	2	6	YY1	Transcriptional repressor protein YY1 OS=Homo sapiens OX=9606 GN=YY1 PE=1 SV=2	414		0	0	0	1		0	1	1	0	2	3
sp|Q12824|SNF5_HUMAN	357	C	0	3	SMARCB1	SWI/SNF-related matrix-associated actin-dependent regulator of chromatin subfamily B member 1 OS=Homo sapiens OX=9606 GN=SMARCB1 PE=1 SV=2	385		0	0	1	0		0	0	0	0	1	1
sp|O60231|DHX16_HUMAN	374	C	0	1	DHX16	Pre-mRNA-splicing factor ATP-dependent RNA helicase DHX16 OS=Homo sapiens OX=9606 GN=DHX16 PE=1 SV=2	1041		0	0	1	0		0	0	0	0	0	2
sp|O75683|SURF6_HUMAN	452	C	3	0	SURF6	Surfeit locus protein 6 OS=Homo sapiens OX=9606 GN=SURF6 PE=1 SV=3	361		0	0	1	0		0	0	0	0	1	1
sp|Q16181|SEPT7_HUMAN	868	C	0	3	SEPTIN7	Septin-7 OS=Homo sapiens OX=9606 GN=SEPTIN7 PE=1 SV=2	437		0	0	1	0		0	0	0	0	0	2
sp|Q92499|DDX1_HUMAN	917	C	0	3	DDX1	ATP-dependent RNA helicase DDX1 OS=Homo sapiens OX=9606 GN=DDX1 PE=1 SV=2	740		0	0	1	0		0	0	0	0	2	0
sp|Q9H2H8-2|PPIL3_HUMAN	1567	C	0	3	PPIL3	Isoform 2 of Peptidyl-prolyl cis-trans isomerase-like 3 OS=Homo sapiens OX=9606 GN=PPIL3	165		0	0	1	0		0	0	0	0	1	1
sp|Q9Y5B9|SP16H_HUMAN	32	C	121	0	SUPT16H	FACT complex subunit SPT16 OS=Homo sapiens OX=9606 GN=SUPT16H PE=1 SV=1	1047		0	1	2	1		7	14	18	19	30	29
sp|Q6UN15|FIP1_HUMAN	105	C	0	15	FIP1L1	Pre-mRNA 3'-end-processing factor FIP1 OS=Homo sapiens OX=9606 GN=FIP1L1 PE=1 SV=1	594		0	0	1	0		1	1	3	2	5	2
sp|P31946|1433B_HUMAN	18	C	0	7	YWHAB	14-3-3 protein beta/alpha OS=Homo sapiens OX=9606 GN=YWHAB PE=1 SV=3	246		2	2	5	4		1	1	1	3	4	3
sp|P30101|PDIA3_HUMAN	679	C	13	3	PDIA3	Protein disulfide-isomerase A3 OS=Homo sapiens OX=9606 GN=PDIA3 PE=1 SV=4	505		1	0	1	2		1	1	1	2	3	4
sp|P13010|XRCC5_HUMAN	612	C	33	7	XRCC5	X-ray repair cross-complementing protein 5 OS=Homo sapiens OX=9606 GN=XRCC5 PE=1 SV=3	732		3	3	6	7		1	2	3	6	5	4
sp|P15586|GNS_HUMAN	1148	C	0	10	GNS	N-acetylglucosamine-6-sulfatase OS=Homo sapiens OX=9606 GN=GNS PE=1 SV=3	552		1	0	1	2		0	1	0	1	2	2
sp|Q96DI7|SNR40_HUMAN	943	C	0	15	SNRNP40	U5 small nuclear ribonucleoprotein 40 kDa protein OS=Homo sapiens OX=9606 GN=SNRNP40 PE=1 SV=1	357		0	0	0	1		2	1	1	1	4	5
sp|P61106|RAB14_HUMAN	1278	C	0	6	RAB14	Ras-related protein Rab-14 OS=Homo sapiens OX=9606 GN=RAB14 PE=1 SV=4	215		0	0	0	1		0	1	0	0	2	2
sp|O95503|CBX6_HUMAN	794	C	0	10	CBX6	Chromobox protein homolog 6 OS=Homo sapiens OX=9606 GN=CBX6 PE=1 SV=1	412		0	0	1	0		0	0	4	4	1	0
sp|Q9Y3E1|HDGR3_HUMAN	978	C	4	2	HDGFL3	Hepatoma-derived growth factor-related protein 3 OS=Homo sapiens OX=9606 GN=HDGFL3 PE=1 SV=1	203		0	0	0	1		0	0	2	2	0	1
sp|Q8IUF8|RIOX2_HUMAN	383	C	0	5	RIOX2	Ribosomal oxygenase 2 OS=Homo sapiens OX=9606 GN=RIOX2 PE=1 SV=1	465		0	0	1	0		0	0	1	2	1	0
sp|Q06330|SUH_HUMAN	1443	C	0	5	RBPJ	Recombining binding protein suppressor of hairless OS=Homo sapiens OX=9606 GN=RBPJ PE=1 SV=3	500		0	0	1	0		0	0	1	2	1	0
sp|P49755|TMEDA_HUMAN	1143	C	1	3	TMED10	Transmembrane emp24 domain-containing protein 10 OS=Homo sapiens OX=9606 GN=TMED10 PE=1 SV=2	219		0	0	1	0		0	0	1	1	0	1
sp|O43399-7|TPD54_HUMAN	1233	C	0	4	TPD52L2	Isoform 7 of Tumor protein D54 OS=Homo sapiens OX=9606 GN=TPD52L2	229		0	0	1	0		0	0	1	1	1	0
sp|P06454|PTMA_HUMAN	14	C	0	3	PTMA	Prothymosin alpha OS=Homo sapiens OX=9606 GN=PTMA PE=1 SV=2	111		0	0	0	1		0	0	0	1	1	0
sp|Q86VF2-5|IGFN1_HUMAN	503	C	0	3	IGFN1	Isoform 5 of Immunoglobulin-like and fibronectin type III domain-containing protein 1 OS=Homo sapiens OX=9606 GN=IGFN1	3708		0	0	1	0		0	0	0	1	0	1
sp|P60903|S10AA_HUMAN	712	C	9	0	S100A10	Protein S100-A10 OS=Homo sapiens OX=9606 GN=S100A10 PE=1 SV=2	97		1	1	2	3		0	0	1	0	1	0
sp|Q9P258|RCC2_HUMAN	166	C	20	0	RCC2	Protein RCC2 OS=Homo sapiens OX=9606 GN=RCC2 PE=1 SV=2	522		3	1	4	5		0	1	2	1	1	2
tr|H0Y990|H0Y990_HUMAN	212	C	6	0	ABCE1	ATP-binding cassette sub-family E member 1 (Fragment) OS=Homo sapiens OX=9606 GN=ABCE1 PE=1 SV=1	147		0	0	1	0		0	1	1	1	1	2
sp|Q96JP5|ZFP91_HUMAN	1	C	0	2	ZFP91	E3 ubiquitin-protein ligase ZFP91 OS=Homo sapiens OX=9606 GN=ZFP91 PE=1 SV=1	570		0	0	1	0		0	0	0	0	0	1
sp|Q12888-2|TP53B_HUMAN	9	C	0	2	TP53BP1	Isoform 2 of TP53-binding protein 1 OS=Homo sapiens OX=9606 GN=TP53BP1	1977		0	0	0	1		0	0	0	0	1	0
sp|Q00341|VIGLN_HUMAN	540	C	0	2	HDLBP	Vigilin OS=Homo sapiens OX=9606 GN=HDLBP PE=1 SV=2	1268		0	0	1	0		0	0	0	0	0	1
sp|O60684|IMA7_HUMAN	803	C	0	2	KPNA6	Importin subunit alpha-7 OS=Homo sapiens OX=9606 GN=KPNA6 PE=1 SV=1	536		0	0	0	1		0	0	0	0	1	0
sp|O43670-4|ZN207_HUMAN	826	C	0	2	ZNF207	Isoform 4 of BUB3-interacting and GLEBS motif-containing protein ZNF207 OS=Homo sapiens OX=9606 GN=ZNF207	494		0	0	1	0		0	0	0	0	1	0
sp|P49419|AL7A1_HUMAN	956	C	0	2	ALDH7A1	Alpha-aminoadipic semialdehyde dehydrogenase OS=Homo sapiens OX=9606 GN=ALDH7A1 PE=1 SV=5	539		0	0	1	0		0	0	0	0	1	0
sp|Q8N201|INT1_HUMAN	1046	C	2	0	INTS1	Integrator complex subunit 1 OS=Homo sapiens OX=9606 GN=INTS1 PE=1 SV=2	2190		0	0	1	0		0	0	0	0	1	0
sp|P28331-2|NDUS1_HUMAN	1080	C	0	2	NDUFS1	Isoform 2 of NADH-ubiquinone oxidoreductase 75 kDa subunit, mitochondrial OS=Homo sapiens OX=9606 GN=NDUFS1	741		0	0	1	0		0	0	0	0	1	0
sp|Q9UER7|DAXX_HUMAN	1252	C	0	2	DAXX	Death domain-associated protein 6 OS=Homo sapiens OX=9606 GN=DAXX PE=1 SV=2	740		0	0	1	0		0	0	0	0	1	0
sp|Q9NVU7|SDA1_HUMAN	1311	C	0	2	SDAD1	Protein SDA1 homolog OS=Homo sapiens OX=9606 GN=SDAD1 PE=1 SV=3	687		0	0	0	1		0	0	0	0	1	0
sp|Q13642|FHL1_HUMAN	1447	C	0	2	FHL1	Four and a half LIM domains protein 1 OS=Homo sapiens OX=9606 GN=FHL1 PE=1 SV=4	323		0	0	0	1		0	0	0	0	0	1
sp|Q96EZ8-2|MCRS1_HUMAN	1564	C	0	2	MCRS1	Isoform 2 of Microspherule protein 1 OS=Homo sapiens OX=9606 GN=MCRS1	475		0	0	1	0		0	0	0	0	1	0
sp|P05198|IF2A_HUMAN	1605	C	2	0	EIF2S1	Eukaryotic translation initiation factor 2 subunit 1 OS=Homo sapiens OX=9606 GN=EIF2S1 PE=1 SV=3	315		0	0	1	0		0	0	0	0	0	1
sp|Q5SY16|NOL9_HUMAN	1284	C	8	0	NOL9	Polynucleotide 5'-hydroxyl-kinase NOL9 OS=Homo sapiens OX=9606 GN=NOL9 PE=1 SV=1	702		1	1	2	3		0	0	0	0	1	0
sp|Q9H0A0|NAT10_HUMAN	178	C	0	22	NAT10	RNA cytidine acetyltransferase OS=Homo sapiens OX=9606 GN=NAT10 PE=1 SV=2	1025		0	0	1	0		1	5	2	0	6	7
sp|Q9P2K5|MYEF2_HUMAN	127	C	0	38	MYEF2	Myelin expression factor 2 OS=Homo sapiens OX=9606 GN=MYEF2 PE=1 SV=3	600		2	0	3	2		3	4	6	4	7	7
sp|Q7RTV0|PHF5A_HUMAN	1430	C	9	0	PHF5A	PHD finger-like domain-containing protein 5A OS=Homo sapiens OX=9606 GN=PHF5A PE=1 SV=1	110		0	0	0	1		0	2	1	1	1	3
sp|Q8N9T8|KRI1_HUMAN	338	C	0	28	KRI1	Protein KRI1 homolog OS=Homo sapiens OX=9606 GN=KRI1 PE=1 SV=3	703		0	0	0	1		2	5	3	5	6	6
tr|K7EMD9|K7EMD9_HUMAN	75	C	1	0	KRT13	Keratin, type I cytoskeletal 13 (Fragment) OS=Homo sapiens OX=9606 GN=KRT13 PE=1 SV=1	165		2	1	1	6		3	10	77	36	8	12
sp|P13646|K1C13_HUMAN_contaminant	75	C	0	5	KRT13	Keratin, type I cytoskeletal 13 OS=Homo sapiens GN=KRT13 PE=1 SV=4	458		2	1	1	6		4	11	82	38	9	14
sp|P01040|CYTA_HUMAN_contaminant	1415	C	0	10	CSTA	Cystatin-A OS=Homo sapiens GN=CSTA PE=1 SV=1	98		0	0	0	1		0	1	4	2	2	0
sp|P28066|PSA5_HUMAN	208	C	1	5	PSMA5	Proteasome subunit alpha type-5 OS=Homo sapiens OX=9606 GN=PSMA5 PE=1 SV=3	241		0	0	0	1		0	1	1	1	2	0
sp|Q9C005|DPY30_HUMAN	1553	C	6	0	DPY30	Protein dpy-30 homolog OS=Homo sapiens OX=9606 GN=DPY30 PE=1 SV=1	99		0	0	1	0		1	0	1	1	1	1
sp|Q96K17|BT3L4_HUMAN	1193	C	0	5	BTF3L4	Transcription factor BTF3 homolog 4 OS=Homo sapiens OX=9606 GN=BTF3L4 PE=1 SV=1	158		0	0	0	1		0	1	0	1	0	2
sp|Q13190|STX5_HUMAN	1438	C	0	5	STX5	Syntaxin-5 OS=Homo sapiens OX=9606 GN=STX5 PE=1 SV=2	355		0	0	0	1		1	0	0	1	1	1
sp|P61513|RL37A_HUMAN	1097	C	0	8	RPL37A	60S ribosomal protein L37a OS=Homo sapiens OX=9606 GN=RPL37A PE=1 SV=2	92		0	1	2	1		1	0	1	0	1	1
sp|O75367|H2AY_HUMAN	185	C	0	62	H2AFY	Core histone macro-H2A.1 OS=Homo sapiens OX=9606 GN=H2AFY PE=1 SV=4	372		2	2	5	4		7	9	10	13	11	13
sp|Q9NTI5|PDS5B_HUMAN	565	C	0	67	PDS5B	Sister chromatid cohesion protein PDS5 homolog B OS=Homo sapiens OX=9606 GN=PDS5B PE=1 SV=1	1447		0	0	1	0		8	11	10	10	13	14
sp|P08865|RSSA_HUMAN	220	C	0	14	RPSA	40S ribosomal protein SA OS=Homo sapiens OX=9606 GN=RPSA PE=1 SV=4	295		0	0	1	0		3	1	2	1	3	3
sp|Q8NE71|ABCF1_HUMAN	852	C	0	6	ABCF1	ATP-binding cassette sub-family F member 1 OS=Homo sapiens OX=9606 GN=ABCF1 PE=1 SV=2	845		0	0	1	0		1	1	0	0	1	2
sp|Q14847-2|LASP1_HUMAN	981	C	0	6	LASP1	Isoform 2 of LIM and SH3 domain protein 1 OS=Homo sapiens OX=9606 GN=LASP1	323		0	0	1	0		1	1	0	0	3	0
sp|Q86WX3|AROS_HUMAN	110	C	11	0	RPS19BP1	Active regulator of SIRT1 OS=Homo sapiens OX=9606 GN=RPS19BP1 PE=1 SV=1	136		0	0	0	1		1	2	1	2	1	3
sp|P01614|KVD40_HUMAN	363	C	0	23	IGKV2D-40	Immunoglobulin kappa variable 2D-40 OS=Homo sapiens OX=9606 GN=IGKV2D-40 PE=1 SV=2	121		2	2	1	8		1	3	1	0	2	3
sp|P55084|ECHB_HUMAN	568	C	0	27	HADHB	Trifunctional enzyme subunit beta, mitochondrial OS=Homo sapiens OX=9606 GN=HADHB PE=1 SV=3	474		2	1	4	3		3	3	1	3	4	3
sp|P04745|AMY1_HUMAN_contaminant	190	C	0	15	AMY1A	Alpha-amylase 1 OS=Homo sapiens GN=AMY1A PE=1 SV=2	511		0	0	0	1		1	0	5	7	1	0
sp|Q9NP64|NO40_HUMAN	550	C	0	2	ZCCHC17	Nucleolar protein of 40 kDa OS=Homo sapiens OX=9606 GN=ZCCHC17 PE=1 SV=1	241		0	0	1	0		0	0	0	1	0	0
sp|P38606|VATA_HUMAN	934	C	0	2	ATP6V1A	V-type proton ATPase catalytic subunit A OS=Homo sapiens OX=9606 GN=ATP6V1A PE=1 SV=2	617		0	0	1	0		0	0	1	0	0	0
sp|O95239|KIF4A_HUMAN	1316	C	0	2	KIF4A	Chromosome-associated kinesin KIF4A OS=Homo sapiens OX=9606 GN=KIF4A PE=1 SV=3	1232		0	0	1	0		0	0	1	0	0	0
sp|O43719|HTSF1_HUMAN	1261	C	1	4	HTATSF1	HIV Tat-specific factor 1 OS=Homo sapiens OX=9606 GN=HTATSF1 PE=1 SV=1	755		1	0	1	2		0	0	0	1	0	0
sp|P35606|COPB2_HUMAN	589	C	0	11	COPB2	Coatomer subunit beta' OS=Homo sapiens OX=9606 GN=COPB2 PE=1 SV=2	906		1	2	4	3		0	0	1	0	0	0
sp|P68036-3|UB2L3_HUMAN	1096	C	0	11	UBE2L3	Isoform 3 of Ubiquitin-conjugating enzyme E2 L3 OS=Homo sapiens OX=9606 GN=UBE2L3	212		1	0	2	1		1	1	1	2	1	1
sp|P68871|HBB_HUMAN	1246	C	0	9	HBB	Hemoglobin subunit beta OS=Homo sapiens OX=9606 GN=HBB PE=1 SV=2	147		1	0	2	1		2	3	5	2	3	2
sp|Q92688|AN32B_HUMAN	538	C	0	14	ANP32B	Acidic leucine-rich nuclear phosphoprotein 32 family member B OS=Homo sapiens OX=9606 GN=ANP32B PE=1 SV=1	251		0	1	2	1		1	2	2	2	1	2
sp|Q96ST3|SIN3A_HUMAN	8	C	1	0	SIN3A	Paired amphipathic helix protein Sin3a OS=Homo sapiens OX=9606 GN=SIN3A PE=1 SV=2	1273		0	0	1	0		0	0	0	0	0	0
sp|Q9H0W5|CCDC8_HUMAN	161	C	1	0	CCDC8	Coiled-coil domain-containing protein 8 OS=Homo sapiens OX=9606 GN=CCDC8 PE=1 SV=2	538		0	0	1	0		0	0	0	0	0	0
sp|O00743-3|PPP6_HUMAN	193	C	0	1	PPP6C	Isoform 3 of Serine/threonine-protein phosphatase 6 catalytic subunit OS=Homo sapiens OX=9606 GN=PPP6C	342		0	0	1	0		0	0	0	0	0	0
sp|Q13232|NDK3_HUMAN	257	C	0	1	NME3	Nucleoside diphosphate kinase 3 OS=Homo sapiens OX=9606 GN=NME3 PE=1 SV=2	169		0	0	1	0		0	0	0	0	0	0
sp|P13073|COX41_HUMAN	519	C	0	1	COX4I1	Cytochrome c oxidase subunit 4 isoform 1, mitochondrial OS=Homo sapiens OX=9606 GN=COX4I1 PE=1 SV=1	169		0	0	1	0		0	0	0	0	0	0
sp|Q8IUX1|T126B_HUMAN	617	C	0	1	TMEM126B	Complex I assembly factor TMEM126B, mitochondrial OS=Homo sapiens OX=9606 GN=TMEM126B PE=1 SV=2	230		0	0	0	1		0	0	0	0	0	0
sp|Q9H444|CHM4B_HUMAN	668	C	1	0	CHMP4B	Charged multivesicular body protein 4b OS=Homo sapiens OX=9606 GN=CHMP4B PE=1 SV=1	224		0	0	1	0		0	0	0	0	0	0
sp|P60981|DEST_HUMAN	741	C	0	1	DSTN	Destrin OS=Homo sapiens OX=9606 GN=DSTN PE=1 SV=3	165		0	0	0	1		0	0	0	0	0	0
sp|P05455|LA_HUMAN	840	C	1	0	SSB	Lupus La protein OS=Homo sapiens OX=9606 GN=SSB PE=1 SV=2	408		0	0	0	1		0	0	0	0	0	0
sp|Q9BW61|DDA1_HUMAN	848	C	1	0	DDA1	DET1- and DDB1-associated protein 1 OS=Homo sapiens OX=9606 GN=DDA1 PE=1 SV=1	102		0	0	1	0		0	0	0	0	0	0
sp|Q9H7N4|SFR19_HUMAN	863	C	1	0	SCAF1	Splicing factor, arginine/serine-rich 19 OS=Homo sapiens OX=9606 GN=SCAF1 PE=1 SV=3	1312		0	0	1	0		0	0	0	0	0	0
sp|Q5H9F3-3|BCORL_HUMAN	913	C	0	1	BCORL1	Isoform 3 of BCL-6 corepressor-like protein 1 OS=Homo sapiens OX=9606 GN=BCORL1	1785		0	0	1	0		0	0	0	0	0	0
sp|P49406|RM19_HUMAN	915	C	0	1	MRPL19	39S ribosomal protein L19, mitochondrial OS=Homo sapiens OX=9606 GN=MRPL19 PE=1 SV=2	292		0	0	1	0		0	0	0	0	0	0
sp|Q9Y312|AAR2_HUMAN	928	C	0	1	AAR2	Protein AAR2 homolog OS=Homo sapiens OX=9606 GN=AAR2 PE=1 SV=2	384		0	0	1	0		0	0	0	0	0	0
sp|P18074|ERCC2_HUMAN	945	C	0	1	ERCC2	General transcription and DNA repair factor IIH helicase subunit XPD OS=Homo sapiens OX=9606 GN=ERCC2 PE=1 SV=1	760		0	0	1	0		0	0	0	0	0	0
sp|Q9BT25|HAUS8_HUMAN	964	C	0	1	HAUS8	HAUS augmin-like complex subunit 8 OS=Homo sapiens OX=9606 GN=HAUS8 PE=1 SV=3	410		0	0	0	1		0	0	0	0	0	0
sp|O43808|PM34_HUMAN	991	C	0	1	SLC25A17	Peroxisomal membrane protein PMP34 OS=Homo sapiens OX=9606 GN=SLC25A17 PE=1 SV=1	307		0	0	1	0		0	0	0	0	0	0
sp|O14967|CLGN_HUMAN	1040	C	1	0	CLGN	Calmegin OS=Homo sapiens OX=9606 GN=CLGN PE=1 SV=1	610		0	0	0	1		0	0	0	0	0	0
sp|Q9NXW2-2|DJB12_HUMAN	1045	C	0	1	DNAJB12	Isoform 2 of DnaJ homolog subfamily B member 12 OS=Homo sapiens OX=9606 GN=DNAJB12	377		0	0	0	1		0	0	0	0	0	0
sp|Q9BW72|HIG2A_HUMAN	1072	C	1	0	HIGD2A	HIG1 domain family member 2A, mitochondrial OS=Homo sapiens OX=9606 GN=HIGD2A PE=1 SV=1	106		0	0	0	1		0	0	0	0	0	0
sp|P42696|RBM34_HUMAN	1127	C	0	1	RBM34	RNA-binding protein 34 OS=Homo sapiens OX=9606 GN=RBM34 PE=1 SV=2	430		0	0	1	0		0	0	0	0	0	0
sp|O00193|SMAP_HUMAN	1139	C	0	1	SMAP	Small acidic protein OS=Homo sapiens OX=9606 GN=SMAP PE=1 SV=1	183		0	0	1	0		0	0	0	0	0	0
sp|Q9Y2J2|E41L3_HUMAN	1167	C	0	1	EPB41L3	Band 4.1-like protein 3 OS=Homo sapiens OX=9606 GN=EPB41L3 PE=1 SV=2	1087		0	0	0	1		0	0	0	0	0	0
sp|P47756|CAPZB_HUMAN	1177	C	0	1	CAPZB	F-actin-capping protein subunit beta OS=Homo sapiens OX=9606 GN=CAPZB PE=1 SV=4	277		0	0	0	1		0	0	0	0	0	0
sp|O43164|PJA2_HUMAN	1202	C	0	1	PJA2	E3 ubiquitin-protein ligase Praja-2 OS=Homo sapiens OX=9606 GN=PJA2 PE=1 SV=4	708		0	0	0	1		0	0	0	0	0	0
sp|P51617|IRAK1_HUMAN	1211	C	0	1	IRAK1	Interleukin-1 receptor-associated kinase 1 OS=Homo sapiens OX=9606 GN=IRAK1 PE=1 SV=2	712		0	0	1	0		0	0	0	0	0	0
sp|P37268|FDFT_HUMAN	1221	C	0	1	FDFT1	Squalene synthase OS=Homo sapiens OX=9606 GN=FDFT1 PE=1 SV=1	417		0	0	0	1		0	0	0	0	0	0
sp|Q13395|TARB1_HUMAN	1257	C	1	0	TARBP1	Probable methyltransferase TARBP1 OS=Homo sapiens OX=9606 GN=TARBP1 PE=1 SV=1	1621		0	0	1	0		0	0	0	0	0	0
sp|O75467|Z324A_HUMAN	1271	C	0	1	ZNF324	Zinc finger protein 324A OS=Homo sapiens OX=9606 GN=ZNF324 PE=2 SV=1	553		0	0	0	1		0	0	0	0	0	0
sp|Q7L1Q6-3|BZW1_HUMAN	1287	C	0	1	BZW1	Isoform 3 of Basic leucine zipper and W2 domain-containing protein 1 OS=Homo sapiens OX=9606 GN=BZW1	451		0	0	1	0		0	0	0	0	0	0
sp|Q8IVS2|FABD_HUMAN	1288	C	1	0	MCAT	Malonyl-CoA-acyl carrier protein transacylase, mitochondrial OS=Homo sapiens OX=9606 GN=MCAT PE=1 SV=2	390		0	0	1	0		0	0	0	0	0	0
sp|Q8NE86|MCU_HUMAN	1322	C	0	1	MCU	Calcium uniporter protein, mitochondrial OS=Homo sapiens OX=9606 GN=MCU PE=1 SV=1	351		0	0	0	1		0	0	0	0	0	0
sp|Q96JB3|HIC2_HUMAN	1331	C	0	1	HIC2	Hypermethylated in cancer 2 protein OS=Homo sapiens OX=9606 GN=HIC2 PE=1 SV=2	615		0	0	1	0		0	0	0	0	0	0
sp|Q15370-2|ELOB_HUMAN	1348	C	0	1	ELOB	Isoform 2 of Elongin-B OS=Homo sapiens OX=9606 GN=ELOB	161		0	0	1	0		0	0	0	0	0	0
sp|Q96S59|RANB9_HUMAN	1350	C	1	0	RANBP9	Ran-binding protein 9 OS=Homo sapiens OX=9606 GN=RANBP9 PE=1 SV=1	729		0	0	0	1		0	0	0	0	0	0
sp|Q9Y4R8|TELO2_HUMAN	1353	C	0	1	TELO2	Telomere length regulation protein TEL2 homolog OS=Homo sapiens OX=9606 GN=TELO2 PE=1 SV=2	837		0	0	1	0		0	0	0	0	0	0
tr|Q9HB66|Q9HB66_HUMAN	1372	C	1	0	MKKS	Alternative protein MKKS OS=Homo sapiens OX=9606 GN=MKKS PE=1 SV=1	63		0	0	0	1		0	0	0	0	0	0
sp|P57105|SYJ2B_HUMAN	1389	C	0	1	SYNJ2BP	Synaptojanin-2-binding protein OS=Homo sapiens OX=9606 GN=SYNJ2BP PE=1 SV=2	145		0	0	1	0		0	0	0	0	0	0
sp|P08240|SRPRA_HUMAN	1400	C	0	1	SRPRA	Signal recognition particle receptor subunit alpha OS=Homo sapiens OX=9606 GN=SRPRA PE=1 SV=2	638		0	0	1	0		0	0	0	0	0	0
sp|Q96CS4|ZN689_HUMAN	1405	C	1	0	ZNF689	Zinc finger protein 689 OS=Homo sapiens OX=9606 GN=ZNF689 PE=1 SV=1	500		0	0	1	0		0	0	0	0	0	0
sp|A8CG34|P121C_HUMAN	1419	C	1	0	POM121C	Nuclear envelope pore membrane protein POM 121C OS=Homo sapiens OX=9606 GN=POM121C PE=1 SV=3	1229		0	0	1	0		0	0	0	0	0	0
sp|P19022|CADH2_HUMAN	1455	C	0	1	CDH2	Cadherin-2 OS=Homo sapiens OX=9606 GN=CDH2 PE=1 SV=4	906		0	0	0	1		0	0	0	0	0	0
sp|Q6YN16|HSDL2_HUMAN	1467	C	0	1	HSDL2	Hydroxysteroid dehydrogenase-like protein 2 OS=Homo sapiens OX=9606 GN=HSDL2 PE=1 SV=1	418		0	0	0	1		0	0	0	0	0	0
sp|O75147|OBSL1_HUMAN	1477	C	0	1	OBSL1	Obscurin-like protein 1 OS=Homo sapiens OX=9606 GN=OBSL1 PE=1 SV=4	1896		0	0	1	0		0	0	0	0	0	0
sp|P35080-2|PROF2_HUMAN	1483	C	0	1	PFN2	Isoform IIb of Profilin-2 OS=Homo sapiens OX=9606 GN=PFN2	140		0	0	0	1		0	0	0	0	0	0
sp|Q9BTE7|DCNL5_HUMAN	1485	C	0	1	DCUN1D5	DCN1-like protein 5 OS=Homo sapiens OX=9606 GN=DCUN1D5 PE=1 SV=1	237		0	0	0	1		0	0	0	0	0	0
sp|Q15390|MTFR1_HUMAN	1488	C	0	1	MTFR1	Mitochondrial fission regulator 1 OS=Homo sapiens OX=9606 GN=MTFR1 PE=1 SV=2	333		0	0	1	0		0	0	0	0	0	0
sp|O95625|ZBT11_HUMAN	1506	C	1	0	ZBTB11	Zinc finger and BTB domain-containing protein 11 OS=Homo sapiens OX=9606 GN=ZBTB11 PE=1 SV=2	1053		0	0	0	1		0	0	0	0	0	0
sp|Q15020|SART3_HUMAN	1507	C	0	1	SART3	Squamous cell carcinoma antigen recognized by T-cells 3 OS=Homo sapiens OX=9606 GN=SART3 PE=1 SV=1	963		0	0	1	0		0	0	0	0	0	0
sp|Q13526|PIN1_HUMAN	1512	C	0	1	PIN1	Peptidyl-prolyl cis-trans isomerase NIMA-interacting 1 OS=Homo sapiens OX=9606 GN=PIN1 PE=1 SV=1	163		0	0	1	0		0	0	0	0	0	0
sp|Q96C00|ZBTB9_HUMAN	1514	C	0	1	ZBTB9	Zinc finger and BTB domain-containing protein 9 OS=Homo sapiens OX=9606 GN=ZBTB9 PE=1 SV=1	473		0	0	1	0		0	0	0	0	0	0
sp|P62333|PRS10_HUMAN	1522	C	0	1	PSMC6	26S proteasome regulatory subunit 10B OS=Homo sapiens OX=9606 GN=PSMC6 PE=1 SV=1	389		0	0	0	1		0	0	0	0	0	0
sp|Q96RE7|NACC1_HUMAN	1555	C	1	0	NACC1	Nucleus accumbens-associated protein 1 OS=Homo sapiens OX=9606 GN=NACC1 PE=1 SV=1	527		0	0	0	1		0	0	0	0	0	0
sp|Q92598-4|HS105_HUMAN	1557	C	0	1	HSPH1	Isoform 4 of Heat shock protein 105 kDa OS=Homo sapiens OX=9606 GN=HSPH1	860		0	0	0	1		0	0	0	0	0	0
sp|Q9Y6D9|MD1L1_HUMAN	1566	C	0	1	MAD1L1	Mitotic spindle assembly checkpoint protein MAD1 OS=Homo sapiens OX=9606 GN=MAD1L1 PE=1 SV=2	718		0	0	1	0		0	0	0	0	0	0
sp|Q96RP9-2|EFGM_HUMAN	1569	C	0	1	GFM1	Isoform 2 of Elongation factor G, mitochondrial OS=Homo sapiens OX=9606 GN=GFM1	770		0	0	0	1		0	0	0	0	0	0
sp|Q15526|SURF1_HUMAN	1571	C	0	1	SURF1	Surfeit locus protein 1 OS=Homo sapiens OX=9606 GN=SURF1 PE=1 SV=1	300		0	0	0	1		0	0	0	0	0	0
sp|P57678|GEMI4_HUMAN	1576	C	0	1	GEMIN4	Gem-associated protein 4 OS=Homo sapiens OX=9606 GN=GEMIN4 PE=1 SV=2	1058		0	0	1	0		0	0	0	0	0	0
sp|P10515|ODP2_HUMAN	1585	C	0	1	DLAT	Dihydrolipoyllysine-residue acetyltransferase component of pyruvate dehydrogenase complex, mitochondrial OS=Homo sapiens OX=9606 GN=DLAT PE=1 SV=3	647		0	0	1	0		0	0	0	0	0	0
sp|Q14126|DSG2_HUMAN	1593	C	1	0	DSG2	Desmoglein-2 OS=Homo sapiens OX=9606 GN=DSG2 PE=1 SV=2	1118		0	0	1	0		0	0	0	0	0	0
sp|Q9UHD8|SEPT9_HUMAN	1601	C	0	1	SEPTIN9	Septin-9 OS=Homo sapiens OX=9606 GN=SEPTIN9 PE=1 SV=2	586		0	0	1	0		0	0	0	0	0	0
sp|Q92604|LGAT1_HUMAN	1611	C	1	0	LPGAT1	Acyl-CoA:lysophosphatidylglycerol acyltransferase 1 OS=Homo sapiens OX=9606 GN=LPGAT1 PE=1 SV=1	370		0	0	1	0		0	0	0	0	0	0
sp|Q9UDX5|MTFP1_HUMAN	1620	C	0	1	MTFP1	Mitochondrial fission process protein 1 OS=Homo sapiens OX=9606 GN=MTFP1 PE=1 SV=1	166		0	0	1	0		0	0	0	0	0	0
sp|Q14008-3|CKAP5_HUMAN	1624	C	0	1	CKAP5	Isoform 3 of Cytoskeleton-associated protein 5 OS=Homo sapiens OX=9606 GN=CKAP5	2039		0	0	0	1		0	0	0	0	0	0
sp|P53350|PLK1_HUMAN	188	C	1	3	PLK1	Serine/threonine-protein kinase PLK1 OS=Homo sapiens OX=9606 GN=PLK1 PE=1 SV=1	603		1	0	1	2		0	0	0	0	0	0
sp|Q9BYD3|RM04_HUMAN	381	C	0	4	MRPL4	39S ribosomal protein L4, mitochondrial OS=Homo sapiens OX=9606 GN=MRPL4 PE=1 SV=1	311		1	0	1	2		0	0	0	0	0	0
sp|P82664|RT10_HUMAN	580	C	4	0	MRPS10	28S ribosomal protein S10, mitochondrial OS=Homo sapiens OX=9606 GN=MRPS10 PE=1 SV=2	201		1	0	2	1		0	0	0	0	0	0
sp|Q9HC21|TPC_HUMAN	716	C	0	4	SLC25A19	Mitochondrial thiamine pyrophosphate carrier OS=Homo sapiens OX=9606 GN=SLC25A19 PE=1 SV=1	320		0	1	2	1		0	0	0	0	0	0
sp|O95816|BAG2_HUMAN	901	C	3	1	BAG2	BAG family molecular chaperone regulator 2 OS=Homo sapiens OX=9606 GN=BAG2 PE=1 SV=1	211		1	0	1	2		0	0	0	0	0	0
sp|Q9UBM7|DHCR7_HUMAN	909	C	0	4	DHCR7	7-dehydrocholesterol reductase OS=Homo sapiens OX=9606 GN=DHCR7 PE=1 SV=1	475		0	1	2	1		0	0	0	0	0	0
sp|O00483|NDUA4_HUMAN	948	C	4	0	NDUFA4	Cytochrome c oxidase subunit NDUFA4 OS=Homo sapiens OX=9606 GN=NDUFA4 PE=1 SV=1	81		1	0	2	1		0	0	0	0	0	0
sp|P53597|SUCA_HUMAN	986	C	3	1	SUCLG1	Succinate--CoA ligase [ADP/GDP-forming] subunit alpha, mitochondrial OS=Homo sapiens OX=9606 GN=SUCLG1 PE=1 SV=4	346		1	0	2	1		0	0	0	0	0	0
sp|Q5JTV8-3|TOIP1_HUMAN	1155	C	0	4	TOR1AIP1	Isoform 3 of Torsin-1A-interacting protein 1 OS=Homo sapiens OX=9606 GN=TOR1AIP1	584		1	0	1	2		0	0	0	0	0	0
sp|O00471|EXOC5_HUMAN	1244	C	0	4	EXOC5	Exocyst complex component 5 OS=Homo sapiens OX=9606 GN=EXOC5 PE=1 SV=1	708		1	0	2	1		0	0	0	0	0	0
sp|Q13561-2|DCTN2_HUMAN	1273	C	0	4	DCTN2	Isoform 2 of Dynactin subunit 2 OS=Homo sapiens OX=9606 GN=DCTN2	406		1	0	1	2		0	0	0	0	0	0
sp|P62841|RS15_HUMAN	673	C	0	7	RPS15	40S ribosomal protein S15 OS=Homo sapiens OX=9606 GN=RPS15 PE=1 SV=2	145		2	0	4	1		0	0	0	0	0	0
sp|Q9Y399|RT02_HUMAN	795	C	4	3	MRPS2	28S ribosomal protein S2, mitochondrial OS=Homo sapiens OX=9606 GN=MRPS2 PE=1 SV=1	296		1	1	4	1		0	0	0	0	0	0
sp|O14925|TIM23_HUMAN	952	C	1	6	TIMM23	Mitochondrial import inner membrane translocase subunit Tim23 OS=Homo sapiens OX=9606 GN=TIMM23 PE=1 SV=1	209		1	1	4	1		0	0	0	0	0	0
sp|Q9Y5L4|TIM13_HUMAN	1213	C	6	1	TIMM13	Mitochondrial import inner membrane translocase subunit Tim13 OS=Homo sapiens OX=9606 GN=TIMM13 PE=1 SV=1	95		1	1	2	3		0	0	0	0	0	0
sp|Q9UPY3|DICER_HUMAN	690	C	0	13	DICER1	Endoribonuclease Dicer OS=Homo sapiens OX=9606 GN=DICER1 PE=1 SV=3	1922		3	1	5	4		0	0	0	0	0	0
sp|Q8WUA4|TF3C2_HUMAN	78	C	0	19	GTF3C2	General transcription factor 3C polypeptide 2 OS=Homo sapiens OX=9606 GN=GTF3C2 PE=1 SV=2	911		4	1	4	7		0	1	0	1	0	1
sp|Q99733-2|NP1L4_HUMAN	710	C	0	8	NAP1L4	Isoform 2 of Nucleosome assembly protein 1-like 4 OS=Homo sapiens OX=9606 GN=NAP1L4	386		2	3	5	6		0	0	0	0	0	0
sp|P10321|HLAC_HUMAN	333	C	0	19	HLA-C	HLA class I histocompatibility antigen, C alpha chain OS=Homo sapiens OX=9606 GN=HLA-C PE=1 SV=3	366		3	3	5	8		0	0	0	0	0	0
sp|Q13112|CAF1B_HUMAN	1204	C	9	0	CHAF1B	Chromatin assembly factor 1 subunit B OS=Homo sapiens OX=9606 GN=CHAF1B PE=1 SV=1	559		0	0	1	0		3	0	0	2	2	1
sp|Q13895|BYST_HUMAN	664	C	10	16	BYSL	Bystin OS=Homo sapiens OX=9606 GN=BYSL PE=1 SV=3	437		2	0	3	2		4	4	1	2	5	3
sp|P35659|DEK_HUMAN	698	C	0	41	DEK	Protein DEK OS=Homo sapiens OX=9606 GN=DEK PE=1 SV=1	375		1	1	2	3		4	7	6	7	5	5
sp|P05386|RLA1_HUMAN	22	C	9	0	RPLP1	60S acidic ribosomal protein P1 OS=Homo sapiens OX=9606 GN=RPLP1 PE=1 SV=1	114		6	4	9	12		1	4	0	2	2	2
sp|Q9P2E9|RRBP1_HUMAN	443	C	0	22	RRBP1	Ribosome-binding protein 1 OS=Homo sapiens OX=9606 GN=RRBP1 PE=1 SV=5	1410		2	1	3	4		3	3	1	1	3	1
sp|Q9NSI2|F207A_HUMAN	369	C	0	4	FAM207A	Protein FAM207A OS=Homo sapiens OX=9606 GN=FAM207A PE=1 SV=2	230		0	0	1	0		0	2	0	0	1	0
sp|Q13464|ROCK1_HUMAN	1183	C	0	4	ROCK1	Rho-associated protein kinase 1 OS=Homo sapiens OX=9606 GN=ROCK1 PE=1 SV=1	1354		0	0	1	0		1	1	0	0	0	1
sp|P02666|CASB_BOVIN_contaminant	585	C	8	0	CSN2	Beta-casein OS=Bos taurus GN=CSN2 PE=1 SV=2	224		1	0	0	3		0	3	0	0	1	0
sp|P02663|CASA2_BOVIN_contaminant	270	C	11	0	CSN1S2	Alpha-S2-casein OS=Bos taurus GN=CSN1S2 PE=1 SV=2	222		0	0	0	1		0	6	0	2	1	1
sp|O15355|PPM1G_HUMAN	239	C	27	0	PPM1G	Protein phosphatase 1G OS=Homo sapiens OX=9606 GN=PPM1G PE=1 SV=1	546		6	3	10	8		0	0	0	0	0	0
sp|P09874|PARP1_HUMAN	122	C	230	16	PARP1	Poly [ADP-ribose] polymerase 1 OS=Homo sapiens OX=9606 GN=PARP1 PE=1 SV=4	1014		12	5	17	16		18	28	32	42	41	35
sp|Q14980-2|NUMA1_HUMAN	33	C	0	265	NUMA1	Isoform 2 of Nuclear mitotic apparatus protein 1 OS=Homo sapiens OX=9606 GN=NUMA1	2101		27	9	35	33		8	18	19	37	45	34
sp|P63104|1433Z_HUMAN	18	C	0	25	YWHAZ	14-3-3 protein zeta/delta OS=Homo sapiens OX=9606 GN=YWHAZ PE=1 SV=1	245		3	3	8	4		2	2	4	5	7	7
sp|P11474|ERR1_HUMAN	228	C	0	18	ESRRA	Steroid hormone receptor ERR1 OS=Homo sapiens OX=9606 GN=ESRRA PE=1 SV=3	423		4	2	5	7		0	0	0	0	0	0
sp|P53621-2|COPA_HUMAN	975	C	0	18	COPA	Isoform 2 of Coatomer subunit alpha OS=Homo sapiens OX=9606 GN=COPA	1233		3	3	7	5		0	0	0	0	0	0
sp|Q9BWF3|RBM4_HUMAN	200	C	0	34	RBM4	RNA-binding protein 4 OS=Homo sapiens OX=9606 GN=RBM4 PE=1 SV=1	364		2	3	2	8		2	3	1	6	1	6
sp|Q9Y2W6|TDRKH_HUMAN	25	C	0	15	TDRKH	Tudor and KH domain-containing protein OS=Homo sapiens OX=9606 GN=TDRKH PE=1 SV=2	561		2	3	6	4		0	0	0	0	0	0
sp|Q9Y4W6|AFG32_HUMAN	954	C	13	2	AFG3L2	AFG3-like protein 2 OS=Homo sapiens OX=9606 GN=AFG3L2 PE=1 SV=2	797		2	3	5	5		0	0	0	0	0	0
sp|Q9Y3I0|RTCB_HUMAN	1079	C	22	0	RTCB	RNA-splicing ligase RtcB homolog OS=Homo sapiens OX=9606 GN=RTCB PE=1 SV=1	505		3	1	2	6		0	0	2	0	4	4
sp|O43390-2|HNRPR_HUMAN	177	C	0	47	HNRNPR	Isoform 2 of Heterogeneous nuclear ribonucleoprotein R OS=Homo sapiens OX=9606 GN=HNRNPR	636		3	1	2	6		1	1	5	8	12	8
sp|Q07666|KHDR1_HUMAN	367	C	0	45	KHDRBS1	KH domain-containing, RNA-binding, signal transduction-associated protein 1 OS=Homo sapiens OX=9606 GN=KHDRBS1 PE=1 SV=1	443		3	1	4	4		1	5	7	5	9	6
sp|P49327|FAS_HUMAN	1300	C	0	13	FASN	Fatty acid synthase OS=Homo sapiens OX=9606 GN=FASN PE=1 SV=3	2511		3	1	5	3		0	0	1	0	0	0
sp|P82675|RT05_HUMAN	401	C	6	6	MRPS5	28S ribosomal protein S5, mitochondrial OS=Homo sapiens OX=9606 GN=MRPS5 PE=1 SV=2	430		4	0	7	1		0	0	0	0	0	0
sp|Q93008|USP9X_HUMAN	461	C	0	12	USP9X	Probable ubiquitin carboxyl-terminal hydrolase FAF-X OS=Homo sapiens OX=9606 GN=USP9X PE=1 SV=3	2570		2	2	5	3		0	0	0	0	0	0
sp|Q9Y5Q8-3|TF3C5_HUMAN	731	C	0	12	GTF3C5	Isoform 3 of General transcription factor 3C polypeptide 5 OS=Homo sapiens OX=9606 GN=GTF3C5	526		3	1	4	4		0	0	0	0	0	0
sp|O75643|U520_HUMAN	69	C	100	222	SNRNP200	U5 small nuclear ribonucleoprotein 200 kDa helicase OS=Homo sapiens OX=9606 GN=SNRNP200 PE=1 SV=2	2136		13	4	18	13		20	34	40	53	70	57
sp|Q9Y230|RUVB2_HUMAN	23	C	0	71	RUVBL2	RuvB-like 2 OS=Homo sapiens OX=9606 GN=RUVBL2 PE=1 SV=3	463		4	4	8	7		3	8	7	10	13	7
sp|P46777|RL5_HUMAN	711	C	0	36	RPL5	60S ribosomal protein L5 OS=Homo sapiens OX=9606 GN=RPL5 PE=1 SV=3	297		9	3	9	13		0	1	0	1	0	0
sp|P05387|RLA2_HUMAN	22	C	53	61	RPLP2	60S acidic ribosomal protein P2 OS=Homo sapiens OX=9606 GN=RPLP2 PE=1 SV=1	115		14	10	17	26		6	9	5	10	8	9
sp|Q13428-3|TCOF_HUMAN	179	C	0	48	TCOF1	Isoform 3 of Treacle protein OS=Homo sapiens OX=9606 GN=TCOF1	1489		2	1	3	3		0	3	3	8	14	11
sp|O60506|HNRPQ_HUMAN	177	C	0	22	SYNCRIP	Heterogeneous nuclear ribonucleoprotein Q OS=Homo sapiens OX=9606 GN=SYNCRIP PE=1 SV=2	623		1	2	2	4		0	2	4	6	9	6
sp|O15226-2|NKRF_HUMAN	446	C	0	28	NKRF	Isoform 2 of NF-kappa-B-repressing factor OS=Homo sapiens OX=9606 GN=NKRF	705		3	0	3	3		0	2	2	3	7	5
sp|Q00610|CLH1_HUMAN	1018	C	0	12	CLTC	Clathrin heavy chain 1 OS=Homo sapiens OX=9606 GN=CLTC PE=1 SV=5	1675		2	1	4	2		0	0	1	0	0	2
sp|O14979|HNRDL_HUMAN	578	C	0	34	HNRNPDL	Heterogeneous nuclear ribonucleoprotein D-like OS=Homo sapiens OX=9606 GN=HNRNPDL PE=1 SV=3	420		1	2	3	3		2	3	2	4	7	7
sp|Q9UKM9|RALY_HUMAN	57	C	0	61	RALY	RNA-binding protein Raly OS=Homo sapiens OX=9606 GN=RALY PE=1 SV=1	306		2	1	3	3		6	5	5	10	11	15
sp|Q9UNX3|RL26L_HUMAN	303	C	1	40	RPL26L1	60S ribosomal protein L26-like 1 OS=Homo sapiens OX=9606 GN=RPL26L1 PE=1 SV=1	145		3	4	8	5		2	4	2	4	5	4
sp|Q13363|CTBP1_HUMAN	972	C	0	29	CTBP1	C-terminal-binding protein 1 OS=Homo sapiens OX=9606 GN=CTBP1 PE=1 SV=2	440		3	0	3	3		2	5	2	4	5	5
sp|P13929|ENOB_HUMAN	60	C	0	26	ENO3	Beta-enolase OS=Homo sapiens OX=9606 GN=ENO3 PE=1 SV=5	434		1	2	3	3		2	4	3	1	2	5
sp|P82673|RT35_HUMAN	1145	C	8	1	MRPS35	28S ribosomal protein S35, mitochondrial OS=Homo sapiens OX=9606 GN=MRPS35 PE=1 SV=1	323		3	0	3	3		0	0	0	0	0	0
sp|Q9H3U1|UN45A_HUMAN	259	C	0	9	UNC45A	Protein unc-45 homolog A OS=Homo sapiens OX=9606 GN=UNC45A PE=1 SV=1	944		1	2	2	4		0	0	0	0	0	0
sp|Q9Y676|RT18B_HUMAN	1351	C	0	9	MRPS18B	28S ribosomal protein S18b, mitochondrial OS=Homo sapiens OX=9606 GN=MRPS18B PE=1 SV=1	258		3	0	4	2		0	0	0	0	0	0
sp|P19474|RO52_HUMAN	514	C	30	165	TRIM21	E3 ubiquitin-protein ligase TRIM21 OS=Homo sapiens OX=9606 GN=TRIM21 PE=1 SV=1	475		27	39	54	62		5	1	0	1	3	3
sp|Q13263|TIF1B_HUMAN	88	C	0	103	TRIM28	Transcription intermediary factor 1-beta OS=Homo sapiens OX=9606 GN=TRIM28 PE=1 SV=5	835		10	9	18	15		3	4	6	8	15	15
sp|Q6P2Q9|PRP8_HUMAN	59	C	155	135	PRPF8	Pre-mRNA-processing-splicing factor 8 OS=Homo sapiens OX=9606 GN=PRPF8 PE=1 SV=2	2335		7	12	16	17		20	30	35	41	52	60
sp|Q5JTH9|RRP12_HUMAN	284	C	1	31	RRP12	RRP12-like protein OS=Homo sapiens OX=9606 GN=RRP12 PE=1 SV=2	1297		2	0	3	1		0	1	1	5	11	10
sp|O00148|DX39A_HUMAN	481	C	0	51	DDX39A	ATP-dependent RNA helicase DDX39A OS=Homo sapiens OX=9606 GN=DDX39A PE=1 SV=2	427		1	1	2	2		1	2	8	8	14	12
sp|P30876|RPB2_HUMAN	189	C	0	43	POLR2B	DNA-directed RNA polymerase II subunit RPB2 OS=Homo sapiens OX=9606 GN=POLR2B PE=1 SV=1	1174		2	0	1	3		1	3	5	9	10	9
sp|P10589|COT1_HUMAN	602	C	1	8	NR2F1	COUP transcription factor 1 OS=Homo sapiens OX=9606 GN=NR2F1 PE=1 SV=1	423		1	1	1	3		0	0	0	0	2	1
sp|P24468|COT2_HUMAN	602	C	0	1	NR2F2	COUP transcription factor 2 OS=Homo sapiens OX=9606 GN=NR2F2 PE=1 SV=1	414		1	1	1	3		0	0	0	0	2	1
sp|O00425|IF2B3_HUMAN	611	C	3	2	IGF2BP3	Insulin-like growth factor 2 mRNA-binding protein 3 OS=Homo sapiens OX=9606 GN=IGF2BP3 PE=1 SV=2	579		2	0	2	2		0	1	0	0	4	2
sp|P27824-2|CALX_HUMAN	97	C	0	9	CANX	Isoform 2 of Calnexin OS=Homo sapiens OX=9606 GN=CANX	627		1	1	2	2		0	0	0	1	1	1
sp|Q9NS69|TOM22_HUMAN	958	C	8	0	TOMM22	Mitochondrial import receptor subunit TOM22 homolog OS=Homo sapiens OX=9606 GN=TOMM22 PE=1 SV=3	142		1	1	2	2		0	0	0	0	1	1
sp|Q9Y383|LC7L2_HUMAN	262	C	0	26	LUC7L2	Putative RNA-binding protein Luc7-like 2 OS=Homo sapiens OX=9606 GN=LUC7L2 PE=1 SV=2	392		3	2	5	4		1	1	1	2	4	3
sp|Q13547|HDAC1_HUMAN	499	C	16	4	HDAC1	Histone deacetylase 1 OS=Homo sapiens OX=9606 GN=HDAC1 PE=1 SV=1	482		3	2	4	5		2	2	2	5	6	6
sp|O00571|DDX3X_HUMAN	319	C	0	40	DDX3X	ATP-dependent RNA helicase DDX3X OS=Homo sapiens OX=9606 GN=DDX3X PE=1 SV=3	662		3	2	5	4		3	8	11	10	11	13
sp|P14868|SYDC_HUMAN	256	C	0	13	DARS	Aspartate--tRNA ligase, cytoplasmic OS=Homo sapiens OX=9606 GN=DARS PE=1 SV=2	501		2	0	3	1		1	1	1	0	3	1
sp|P52292|IMA1_HUMAN	941	C	17	20	KPNA2	Importin subunit alpha-1 OS=Homo sapiens OX=9606 GN=KPNA2 PE=1 SV=1	529		2	0	2	2		5	6	2	4	7	7
sp|P61254|RL26_HUMAN	303	C	3	12	RPL26	60S ribosomal protein L26 OS=Homo sapiens OX=9606 GN=RPL26 PE=1 SV=1	145		3	5	9	5		4	5	2	5	6	5
sp|P82930|RT34_HUMAN	1248	C	0	18	MRPS34	28S ribosomal protein S34, mitochondrial OS=Homo sapiens OX=9606 GN=MRPS34 PE=1 SV=2	218		3	2	4	5		0	1	1	1	1	0
sp|O43447|PPIH_HUMAN	1012	C	0	19	PPIH	Peptidyl-prolyl cis-trans isomerase H OS=Homo sapiens OX=9606 GN=PPIH PE=1 SV=1	177		2	0	2	2		2	2	1	4	3	1
sp|Q59GN2|R39L5_HUMAN	1420	C	0	12	RPL39P5	Putative 60S ribosomal protein L39-like 5 OS=Homo sapiens OX=9606 GN=RPL39P5 PE=5 SV=2	51		1	1	2	2		1	1	1	1	1	1
sp|Q96NB2|SFXN2_HUMAN	5	C	3	3	SFXN2	Sideroflexin-2 OS=Homo sapiens OX=9606 GN=SFXN2 PE=1 SV=2	322		1	1	2	2		0	0	0	0	0	0
sp|Q15369|ELOC_HUMAN	300	C	0	6	ELOC	Elongin-C OS=Homo sapiens OX=9606 GN=ELOC PE=1 SV=1	112		1	1	2	2		0	0	0	0	0	0
sp|P41252|SYIC_HUMAN	323	C	0	6	IARS	Isoleucine--tRNA ligase, cytoplasmic OS=Homo sapiens OX=9606 GN=IARS PE=1 SV=2	1262		2	0	3	1		0	0	0	0	0	0
sp|P46977|STT3A_HUMAN	473	C	0	6	STT3A	Dolichyl-diphosphooligosaccharide--protein glycosyltransferase subunit STT3A OS=Homo sapiens OX=9606 GN=STT3A PE=1 SV=2	705		2	0	1	3		0	0	0	0	0	0
sp|P53618|COPB_HUMAN	662	C	3	3	COPB1	Coatomer subunit beta OS=Homo sapiens OX=9606 GN=COPB1 PE=1 SV=3	953		2	0	2	2		0	0	0	0	0	0
sp|Q9Y4B6|DCAF1_HUMAN	723	C	0	6	DCAF1	DDB1- and CUL4-associated factor 1 OS=Homo sapiens OX=9606 GN=DCAF1 PE=1 SV=3	1507		1	1	1	3		0	0	0	0	0	0
sp|Q9H3G5|CPVL_HUMAN	914	C	0	6	CPVL	Probable serine carboxypeptidase CPVL OS=Homo sapiens OX=9606 GN=CPVL PE=1 SV=2	476		1	1	2	2		0	0	0	0	0	0
sp|P51648-2|AL3A2_HUMAN	1074	C	0	6	ALDH3A2	Isoform 2 of Aldehyde dehydrogenase family 3 member A2 OS=Homo sapiens OX=9606 GN=ALDH3A2	508		0	2	2	2		0	0	0	0	0	0
sp|Q9Y3F4-2|STRAP_HUMAN	1170	C	0	6	STRAP	Isoform 2 of Serine-threonine kinase receptor-associated protein OS=Homo sapiens OX=9606 GN=STRAP	363		1	1	2	2		0	0	0	0	0	0
sp|O95299|NDUAA_HUMAN	1598	C	0	6	NDUFA10	NADH dehydrogenase [ubiquinone] 1 alpha subcomplex subunit 10, mitochondrial OS=Homo sapiens OX=9606 GN=NDUFA10 PE=1 SV=1	355		1	1	2	2		0	0	0	0	0	0
sp|P63173|RL38_HUMAN	482	C	20	3	RPL38	60S ribosomal protein L38 OS=Homo sapiens OX=9606 GN=RPL38 PE=1 SV=2	70		1	1	2	2		2	4	2	3	3	3
sp|Q9Y605|MOFA1_HUMAN	686	C	7	4	MRFAP1	MORF4 family-associated protein 1 OS=Homo sapiens OX=9606 GN=MRFAP1 PE=1 SV=1	127		1	1	3	1		1	1	0	1	1	1
sp|O14950|ML12B_HUMAN	497	C	0	19	MYL12B	Myosin regulatory light chain 12B OS=Homo sapiens OX=9606 GN=MYL12B PE=1 SV=2	172		0	2	1	3		2	2	2	4	1	2
sp|Q9Y4L1|HYOU1_HUMAN	1254	C	0	15	HYOU1	Hypoxia up-regulated protein 1 OS=Homo sapiens OX=9606 GN=HYOU1 PE=1 SV=1	999		1	1	2	2		2	2	1	1	1	2
sp|P25789|PSA4_HUMAN	1262	C	0	14	PSMA4	Proteasome subunit alpha type-4 OS=Homo sapiens OX=9606 GN=PSMA4 PE=1 SV=1	261		2	0	2	2		0	3	1	2	1	1
sp|Q12789|TF3C1_HUMAN	258	C	0	45	GTF3C1	General transcription factor 3C polypeptide 1 OS=Homo sapiens OX=9606 GN=GTF3C1 PE=1 SV=4	2109		9	6	12	13		0	0	1	0	2	2
sp|Q7L0Y3|TM10C_HUMAN	709	C	5	14	TRMT10C	tRNA methyltransferase 10 homolog C OS=Homo sapiens OX=9606 GN=TRMT10C PE=1 SV=2	403		4	3	6	6		0	0	0	0	0	0
sp|Q86VM9|ZCH18_HUMAN	355	C	0	37	ZC3H18	Zinc finger CCCH domain-containing protein 18 OS=Homo sapiens OX=9606 GN=ZC3H18 PE=1 SV=2	953		3	1	4	3		0	2	4	6	7	7
sp|P38159|RBMX_HUMAN	242	C	0	31	RBMX	RNA-binding motif protein, X chromosome OS=Homo sapiens OX=9606 GN=RBMX PE=1 SV=3	391		2	2	3	4		1	4	4	5	7	6
sp|Q9Y5Q9|TF3C3_HUMAN	244	C	0	25	GTF3C3	General transcription factor 3C polypeptide 3 OS=Homo sapiens OX=9606 GN=GTF3C3 PE=1 SV=1	886		5	4	7	8		0	0	0	0	0	1
sp|P0DMV8|HS71A_HUMAN	156	C	0	80	HSPA1A	Heat shock 70 kDa protein 1A OS=Homo sapiens OX=9606 GN=HSPA1A PE=1 SV=1	641		9	10	15	16		3	6	9	8	6	11
sp|P62263|RS14_HUMAN	761	C	0	29	RPS14	40S ribosomal protein S14 OS=Homo sapiens OX=9606 GN=RPS14 PE=1 SV=3	151		2	2	4	3		1	3	3	4	4	3
sp|P51608-2|MECP2_HUMAN	125	C	0	32	MECP2	Isoform B of Methyl-CpG-binding protein 2 OS=Homo sapiens OX=9606 GN=MECP2	498		3	1	3	4		2	3	4	4	6	2
sp|Q8WUK0|PTPM1_HUMAN	1036	C	7	4	PTPMT1	Phosphatidylglycerophosphatase and protein-tyrosine phosphatase 1 OS=Homo sapiens OX=9606 GN=PTPMT1 PE=1 SV=1	201		1	3	4	3		0	0	0	0	0	0
sp|P11142|HSP7C_HUMAN	156	C	0	121	HSPA8	Heat shock cognate 71 kDa protein OS=Homo sapiens OX=9606 GN=HSPA8 PE=1 SV=1	646		16	12	19	26		6	9	10	11	8	13
sp|P26641-2|EF1G_HUMAN	222	C	0	49	EEF1G	Isoform 2 of Elongation factor 1-gamma OS=Homo sapiens OX=9606 GN=EEF1G	487		6	5	10	8		1	4	2	1	4	8
sp|P18621-3|RL17_HUMAN	810	C	0	63	RPL17	Isoform 3 of 60S ribosomal protein L17 OS=Homo sapiens OX=9606 GN=RPL17	228		5	6	9	9		5	5	5	7	6	6
sp|P22695|QCR2_HUMAN	377	C	4	24	UQCRC2	Cytochrome b-c1 complex subunit 2, mitochondrial OS=Homo sapiens OX=9606 GN=UQCRC2 PE=1 SV=3	453		4	2	5	5		1	0	1	3	3	4
sp|O75306|NDUS2_HUMAN	315	C	1	15	NDUFS2	NADH dehydrogenase [ubiquinone] iron-sulfur protein 2, mitochondrial OS=Homo sapiens OX=9606 GN=NDUFS2 PE=1 SV=2	463		4	2	5	5		0	0	0	0	0	0
sp|P40939|ECHA_HUMAN	570	C	0	16	HADHA	Trifunctional enzyme subunit alpha, mitochondrial OS=Homo sapiens OX=9606 GN=HADHA PE=1 SV=2	763		4	2	6	4		0	0	0	0	0	0
sp|P55060|XPO2_HUMAN	734	C	0	16	CSE1L	Exportin-2 OS=Homo sapiens OX=9606 GN=CSE1L PE=1 SV=3	971		4	2	3	7		0	0	0	0	0	0
sp|P46940|IQGA1_HUMAN	281	C	0	52	IQGAP1	Ras GTPase-activating-like protein IQGAP1 OS=Homo sapiens OX=9606 GN=IQGAP1 PE=1 SV=1	1657		12	8	18	14		0	0	0	0	0	0
sp|Q16531|DDB1_HUMAN	678	C	0	60	DDB1	DNA damage-binding protein 1 OS=Homo sapiens OX=9606 GN=DDB1 PE=1 SV=1	1140		7	8	11	13		0	0	4	6	7	4
sp|Q9BQG0-2|MBB1A_HUMAN	4	C	0	234	MYBBP1A	Isoform 2 of Myb-binding protein 1A OS=Homo sapiens OX=9606 GN=MYBBP1A	1332		15	15	25	22		12	27	23	24	36	35
sp|Q9UKN8|TF3C4_HUMAN	717	C	30	7	GTF3C4	General transcription factor 3C polypeptide 4 OS=Homo sapiens OX=9606 GN=GTF3C4 PE=1 SV=2	822		7	5	9	10		1	0	1	1	2	1
sp|O95347|SMC2_HUMAN	366	C	0	31	SMC2	Structural maintenance of chromosomes protein 2 OS=Homo sapiens OX=9606 GN=SMC2 PE=1 SV=2	1197		8	4	11	8		0	0	0	0	0	0
sp|Q8IZL8|PELP1_HUMAN	326	C	0	60	PELP1	Proline-, glutamic acid- and leucine-rich protein 1 OS=Homo sapiens OX=9606 GN=PELP1 PE=1 SV=2	1130		9	5	13	9		0	0	5	6	6	7
sp|P35579|MYH9_HUMAN	306	C	7	27	MYH9	Myosin-9 OS=Homo sapiens OX=9606 GN=MYH9 PE=1 SV=4	1960		1	0	0	2		0	0	15	3	1	13
sp|Q92797|SYMPK_HUMAN	29	C	5	9	SYMPK	Symplekin OS=Homo sapiens OX=9606 GN=SYMPK PE=1 SV=2	1274		1	0	1	1		0	0	0	3	4	4
sp|O75694|NU155_HUMAN	1052	C	0	22	NUP155	Nuclear pore complex protein Nup155 OS=Homo sapiens OX=9606 GN=NUP155 PE=1 SV=1	1391		2	1	3	2		0	1	1	1	6	5
sp|Q9Y2L1|RRP44_HUMAN	400	C	0	8	DIS3	Exosome complex exonuclease RRP44 OS=Homo sapiens OX=9606 GN=DIS3 PE=1 SV=2	958		1	0	1	1		0	0	0	0	3	2
sp|Q5QJE6|TDIF2_HUMAN	405	C	1	7	DNTTIP2	Deoxynucleotidyltransferase terminal-interacting protein 2 OS=Homo sapiens OX=9606 GN=DNTTIP2 PE=1 SV=2	756		1	0	1	1		0	0	0	0	3	2
sp|Q8N1F7|NUP93_HUMAN	134	C	0	38	NUP93	Nuclear pore complex protein Nup93 OS=Homo sapiens OX=9606 GN=NUP93 PE=1 SV=2	819		5	2	6	5		1	1	0	3	6	9
sp|Q2TAY7|SMU1_HUMAN	24	C	19	10	SMU1	WD40 repeat-containing protein SMU1 OS=Homo sapiens OX=9606 GN=SMU1 PE=1 SV=2	513		1	0	1	1		1	1	6	4	7	7
sp|Q9H0D6|XRN2_HUMAN	27	C	0	24	XRN2	5'-3' exoribonuclease 2 OS=Homo sapiens OX=9606 GN=XRN2 PE=1 SV=1	950		3	0	4	1		0	1	3	3	4	5
sp|Q8IWX8|CHERP_HUMAN	808	C	0	29	CHERP	Calcium homeostasis endoplasmic reticulum protein OS=Homo sapiens OX=9606 GN=CHERP PE=1 SV=3	916		3	0	2	3		1	1	3	4	7	5
sp|Q9P0M6|H2AW_HUMAN	185	C	13	17	H2AFY2	Core histone macro-H2A.2 OS=Homo sapiens OX=9606 GN=H2AFY2 PE=1 SV=3	372		1	0	1	1		2	1	4	4	9	7
sp|P11388-4|TOP2A_HUMAN	541	C	0	103	TOP2A	Isoform 4 of DNA topoisomerase 2-alpha OS=Homo sapiens OX=9606 GN=TOP2A	1612		2	1	3	2		7	10	22	30	33	39
sp|P61964|WDR5_HUMAN	932	C	5	3	WDR5	WD repeat-containing protein 5 OS=Homo sapiens OX=9606 GN=WDR5 PE=1 SV=1	334		1	0	1	1		0	0	0	2	1	2
sp|P78316|NOP14_HUMAN	307	C	5	39	NOP14	Nucleolar protein 14 OS=Homo sapiens OX=9606 GN=NOP14 PE=1 SV=3	857		5	0	5	3		2	3	1	2	13	10
sp|P56182|RRP1_HUMAN	119	C	15	0	RRP1	Ribosomal RNA processing protein 1 homolog A OS=Homo sapiens OX=9606 GN=RRP1 PE=1 SV=1	461		1	0	1	1		1	1	1	0	4	5
sp|O75369-8|FLNB_HUMAN	114	C	0	7	FLNB	Isoform 8 of Filamin-B OS=Homo sapiens OX=9606 GN=FLNB	2633		0	1	1	1		0	0	5	0	1	1
sp|Q07021|C1QBP_HUMAN	153	C	32	13	C1QBP	Complement component 1 Q subcomponent-binding protein, mitochondrial OS=Homo sapiens OX=9606 GN=C1QBP PE=1 SV=1	282		3	8	9	8		1	1	4	3	4	4
sp|Q16576|RBBP7_HUMAN	654	C	0	12	RBBP7	Histone-binding protein RBBP7 OS=Homo sapiens OX=9606 GN=RBBP7 PE=1 SV=1	425		1	4	4	4		3	1	4	7	7	7
sp|Q9H9B4|SFXN1_HUMAN	1149	C	12	15	SFXN1	Sideroflexin-1 OS=Homo sapiens OX=9606 GN=SFXN1 PE=1 SV=4	322		3	4	6	5		0	1	1	2	3	2
sp|P58557|YBEY_HUMAN	408	C	3	2	YBEY	Endoribonuclease YbeY OS=Homo sapiens OX=9606 GN=YBEY PE=1 SV=2	167		1	0	1	1		0	0	0	0	1	1
sp|P43307|SSRA_HUMAN	967	C	0	5	SSR1	Translocon-associated protein subunit alpha OS=Homo sapiens OX=9606 GN=SSR1 PE=1 SV=3	286		1	0	1	1		0	0	0	0	1	1
sp|Q5T3I0-3|GPTC4_HUMAN	683	C	0	10	GPATCH4	Isoform 3 of G patch domain-containing protein 4 OS=Homo sapiens OX=9606 GN=GPATCH4	451		2	1	3	2		0	0	0	0	1	1
sp|Q13435|SF3B2_HUMAN	58	C	0	57	SF3B2	Splicing factor 3B subunit 2 OS=Homo sapiens OX=9606 GN=SF3B2 PE=1 SV=2	895		3	2	4	4		3	5	6	6	12	12
sp|Q13247|SRSF6_HUMAN	434	C	0	21	SRSF6	Serine/arginine-rich splicing factor 6 OS=Homo sapiens OX=9606 GN=SRSF6 PE=1 SV=2	344		1	0	2	0		3	3	5	5	9	8
sp|P09661|RU2A_HUMAN	1002	C	0	12	SNRPA1	U2 small nuclear ribonucleoprotein A' OS=Homo sapiens OX=9606 GN=SNRPA1 PE=1 SV=2	255		0	1	2	0		0	1	1	3	2	2
sp|Q96E39|RMXL1_HUMAN	242	C	0	5	RBMXL1	RNA binding motif protein, X-linked-like-1 OS=Homo sapiens OX=9606 GN=RBMXL1 PE=1 SV=1	390		0	1	1	1		0	3	2	4	5	4
sp|P36578|RL4_HUMAN	2	C	0	49	RPL4	60S ribosomal protein L4 OS=Homo sapiens OX=9606 GN=RPL4 PE=1 SV=5	427		8	5	9	11		0	3	1	3	4	5
sp|Q04917|1433F_HUMAN	18	C	1	0	YWHAH	14-3-3 protein eta OS=Homo sapiens OX=9606 GN=YWHAH PE=1 SV=4	246		1	2	2	3		1	1	1	3	3	3
sp|Q08211|DHX9_HUMAN	40	C	166	33	DHX9	ATP-dependent RNA helicase A OS=Homo sapiens OX=9606 GN=DHX9 PE=1 SV=4	1270		4	1	5	3		17	18	34	38	39	40
sp|P30085-3|KCY_HUMAN	905	C	0	5	CMPK1	Isoform 3 of UMP-CMP kinase OS=Homo sapiens OX=9606 GN=CMPK1	228		0	1	1	1		0	0	0	1	0	1
sp|P27816|MAP4_HUMAN	1563	C	0	5	MAP4	Microtubule-associated protein 4 OS=Homo sapiens OX=9606 GN=MAP4 PE=1 SV=3	1152		1	0	1	1		0	0	0	1	0	1
sp|P30086|PEBP1_HUMAN	1007	C	10	0	PEBP1	Phosphatidylethanolamine-binding protein 1 OS=Homo sapiens OX=9606 GN=PEBP1 PE=1 SV=3	187		0	1	1	1		0	1	2	1	0	3
sp|A8MWD9|RUXGL_HUMAN	1009	C	0	9	SNRPGP15	Putative small nuclear ribonucleoprotein G-like protein 15 OS=Homo sapiens OX=9606 GN=SNRPGP15 PE=5 SV=2	76		1	0	1	1		0	1	1	1	2	1
sp|Q9NYF8|BCLF1_HUMAN	102	C	0	84	BCLAF1	Bcl-2-associated transcription factor 1 OS=Homo sapiens OX=9606 GN=BCLAF1 PE=1 SV=2	920		4	1	4	4		8	10	11	12	20	17
sp|Q16222|UAP1_HUMAN	226	C	0	4	UAP1	UDP-N-acetylhexosamine pyrophosphorylase OS=Homo sapiens OX=9606 GN=UAP1 PE=1 SV=3	522		1	0	1	1		0	0	0	0	1	0
sp|Q9BRT6|LLPH_HUMAN	644	C	4	0	LLPH	Protein LLP homolog OS=Homo sapiens OX=9606 GN=LLPH PE=1 SV=1	129		1	0	1	1		0	0	0	0	0	1
sp|Q9NRF9|DPOE3_HUMAN	669	C	4	0	POLE3	DNA polymerase epsilon subunit 3 OS=Homo sapiens OX=9606 GN=POLE3 PE=1 SV=1	147		1	0	1	1		0	0	0	0	1	0
sp|Q6XE24|RBMS3_HUMAN	1043	C	0	4	RBMS3	RNA-binding motif, single-stranded-interacting protein 3 OS=Homo sapiens OX=9606 GN=RBMS3 PE=1 SV=1	437		0	1	1	1		0	0	0	0	0	1
sp|Q8NFZ8|CADM4_HUMAN	1245	C	4	0	CADM4	Cell adhesion molecule 4 OS=Homo sapiens OX=9606 GN=CADM4 PE=1 SV=1	388		1	0	1	1		0	0	0	0	1	0
sp|P08294|SODE_HUMAN	1590	C	4	0	SOD3	Extracellular superoxide dismutase [Cu-Zn] OS=Homo sapiens OX=9606 GN=SOD3 PE=1 SV=2	240		0	1	1	1		0	0	0	0	0	1
sp|P46781|RS9_HUMAN	773	C	19	31	RPS9	40S ribosomal protein S9 OS=Homo sapiens OX=9606 GN=RPS9 PE=1 SV=3	194		6	3	8	6		3	4	2	4	8	6
sp|O75607|NPM3_HUMAN	1381	C	15	0	NPM3	Nucleoplasmin-3 OS=Homo sapiens OX=9606 GN=NPM3 PE=1 SV=3	178		1	0	1	1		2	1	1	2	2	4
sp|Q8TDN6|BRX1_HUMAN	916	C	18	0	BRIX1	Ribosome biogenesis protein BRX1 homolog OS=Homo sapiens OX=9606 GN=BRIX1 PE=1 SV=2	353		3	0	3	2		1	1	2	2	2	2
sp|Q14151|SAFB2_HUMAN	84	C	7	36	SAFB2	Scaffold attachment factor B2 OS=Homo sapiens OX=9606 GN=SAFB2 PE=1 SV=1	953		2	1	3	2		4	4	8	5	7	7
sp|P60866-2|RS20_HUMAN	1249	C	0	34	RPS20	Isoform 2 of 40S ribosomal protein S20 OS=Homo sapiens OX=9606 GN=RPS20	142		2	3	4	4		3	2	4	3	5	4
sp|Q9Y6M1|IF2B2_HUMAN	611	C	0	9	IGF2BP2	Insulin-like growth factor 2 mRNA-binding protein 2 OS=Homo sapiens OX=9606 GN=IGF2BP2 PE=1 SV=2	599		1	0	1	1		0	2	0	0	2	2
sp|Q8TDI0|CHD5_HUMAN	314	C	0	31	CHD5	Chromodomain-helicase-DNA-binding protein 5 OS=Homo sapiens OX=9606 GN=CHD5 PE=1 SV=1	1954		2	1	3	2		2	4	4	3	4	6
sp|P60900|PSA6_HUMAN	1263	C	0	8	PSMA6	Proteasome subunit alpha type-6 OS=Homo sapiens OX=9606 GN=PSMA6 PE=1 SV=1	246		1	0	1	1		1	0	1	1	1	1
sp|Q08945|SSRP1_HUMAN	371	C	23	19	SSRP1	FACT complex subunit SSRP1 OS=Homo sapiens OX=9606 GN=SSRP1 PE=1 SV=1	709		1	0	1	1		6	5	4	7	8	9
sp|P19835|CEL_HUMAN	285	C	0	7	CEL	Bile salt-activated lipase OS=Homo sapiens OX=9606 GN=CEL PE=1 SV=3	753		1	0	1	1		1	0	0	1	1	1
sp|P49773|HINT1_HUMAN	1418	C	0	7	HINT1	Histidine triad nucleotide-binding protein 1 OS=Homo sapiens OX=9606 GN=HINT1 PE=1 SV=2	126		1	0	1	1		0	1	0	1	1	1
sp|P49207|RL34_HUMAN	146	C	6	0	RPL34	60S ribosomal protein L34 OS=Homo sapiens OX=9606 GN=RPL34 PE=1 SV=3	117		1	0	1	1		0	1	0	0	1	1
sp|P13611|CSPG2_HUMAN	1206	C	0	6	VCAN	Versican core protein OS=Homo sapiens OX=9606 GN=VCAN PE=1 SV=3	3396		1	0	1	1		1	0	0	0	1	1
sp|Q5JWF2|GNAS1_HUMAN	1076	C	0	15	GNAS	Guanine nucleotide-binding protein G(s) subunit alpha isoforms XLas OS=Homo sapiens OX=9606 GN=GNAS PE=1 SV=2	1037		1	2	2	3		1	1	1	1	2	1
sp|P46776|RL27A_HUMAN	1346	C	0	28	RPL27A	60S ribosomal protein L27a OS=Homo sapiens OX=9606 GN=RPL27A PE=1 SV=2	148		2	3	4	4		2	3	1	2	4	3
sp|Q9Y3U8|RL36_HUMAN	695	C	2	17	RPL36	60S ribosomal protein L36 OS=Homo sapiens OX=9606 GN=RPL36 PE=1 SV=3	105		0	3	3	2		3	0	2	2	3	1
sp|P59190|RAB15_HUMAN	1278	C	0	9	RAB15	Ras-related protein Rab-15 OS=Homo sapiens OX=9606 GN=RAB15 PE=1 SV=1	212		1	0	1	1		1	2	1	1	2	2
sp|P63220|RS21_HUMAN	516	C	0	38	RPS21	40S ribosomal protein S21 OS=Homo sapiens OX=9606 GN=RPS21 PE=1 SV=1	83		3	2	5	3		4	4	1	6	4	6
sp|P42677|RS27_HUMAN	566	C	16	0	RPS27	40S ribosomal protein S27 OS=Homo sapiens OX=9606 GN=RPS27 PE=1 SV=3	84		2	1	2	3		2	2	3	1	3	2
sp|P13796|PLSL_HUMAN	671	C	1	10	LCP1	Plastin-2 OS=Homo sapiens OX=9606 GN=LCP1 PE=1 SV=6	627		2	1	3	2		2	2	2	2	3	2
sp|Q15717-2|ELAV1_HUMAN	633	C	0	45	ELAVL1	Isoform 2 of ELAV-like protein 1 OS=Homo sapiens OX=9606 GN=ELAVL1	353		1	2	3	2		5	7	5	6	8	6
sp|P30154-2|2AAB_HUMAN	216	C	0	4	PPP2R1B	Isoform 2 of Serine/threonine-protein phosphatase 2A 65 kDa regulatory subunit A beta isoform OS=Homo sapiens OX=9606 GN=PPP2R1B	667		0	1	1	1		0	0	1	0	0	0
sp|Q13151|ROA0_HUMAN	112	C	22	0	HNRNPA0	Heterogeneous nuclear ribonucleoprotein A0 OS=Homo sapiens OX=9606 GN=HNRNPA0 PE=1 SV=1	305		1	0	1	1		4	2	4	6	3	3
sp|P49756|RBM25_HUMAN	849	C	0	7	RBM25	RNA-binding protein 25 OS=Homo sapiens OX=9606 GN=RBM25 PE=1 SV=3	843		1	0	1	1		0	1	1	1	1	0
sp|P19404|NDUV2_HUMAN	6	C	0	9	NDUFV2	NADH dehydrogenase [ubiquinone] flavoprotein 2, mitochondrial OS=Homo sapiens OX=9606 GN=NDUFV2 PE=1 SV=2	249		0	1	1	1		1	1	1	1	1	1
sp|Q7Z6L1-4|TCPR1_HUMAN	1437	C	0	6	TECPR1	Isoform 4 of Tectonin beta-propeller repeat-containing protein 1 OS=Homo sapiens OX=9606 GN=TECPR1	1167		1	0	1	1		0	1	1	0	0	1
sp|Q9UDW1|QCR9_HUMAN	138	C	3	0	UQCR10	Cytochrome b-c1 complex subunit 9 OS=Homo sapiens OX=9606 GN=UQCR10 PE=1 SV=3	63		0	1	1	1		0	0	0	0	0	0
sp|Q86VP6|CAND1_HUMAN	286	C	0	3	CAND1	Cullin-associated NEDD8-dissociated protein 1 OS=Homo sapiens OX=9606 GN=CAND1 PE=1 SV=2	1230		0	1	1	1		0	0	0	0	0	0
sp|Q9HCC0|MCCB_HUMAN	292	C	0	3	MCCC2	Methylcrotonoyl-CoA carboxylase beta chain, mitochondrial OS=Homo sapiens OX=9606 GN=MCCC2 PE=1 SV=1	563		0	1	1	1		0	0	0	0	0	0
sp|Q9BXW7|HDHD5_HUMAN	382	C	0	3	HDHD5	Haloacid dehalogenase-like hydrolase domain-containing 5 OS=Homo sapiens OX=9606 GN=HDHD5 PE=1 SV=1	423		1	0	0	2		0	0	0	0	0	0
sp|Q8N5N7|RM50_HUMAN	432	C	0	3	MRPL50	39S ribosomal protein L50, mitochondrial OS=Homo sapiens OX=9606 GN=MRPL50 PE=1 SV=2	158		1	0	1	1		0	0	0	0	0	0
sp|Q3SY69|AL1L2_HUMAN	559	C	0	3	ALDH1L2	Mitochondrial 10-formyltetrahydrofolate dehydrogenase OS=Homo sapiens OX=9606 GN=ALDH1L2 PE=1 SV=2	923		0	1	2	0		0	0	0	0	0	0
sp|Q9Y6J9|TAF6L_HUMAN	720	C	2	1	TAF6L	TAF6-like RNA polymerase II p300/CBP-associated factor-associated factor 65 kDa subunit 6L OS=Homo sapiens OX=9606 GN=TAF6L PE=1 SV=1	622		1	0	2	0		0	0	0	0	0	0
sp|Q96EI5-2|TCAL4_HUMAN	724	C	0	3	TCEAL4	Isoform 2 of Transcription elongation factor A protein-like 4 OS=Homo sapiens OX=9606 GN=TCEAL4	358		0	1	1	1		0	0	0	0	0	0
sp|Q15392|DHC24_HUMAN	725	C	0	3	DHCR24	Delta(24)-sterol reductase OS=Homo sapiens OX=9606 GN=DHCR24 PE=1 SV=2	516		1	0	1	1		0	0	0	0	0	0
sp|Q86XI2-2|CNDG2_HUMAN	825	C	0	3	NCAPG2	Isoform 2 of Condensin-2 complex subunit G2 OS=Homo sapiens OX=9606 GN=NCAPG2	1156		1	0	2	0		0	0	0	0	0	0
sp|Q9Y2R0|COA3_HUMAN	902	C	3	0	COA3	Cytochrome c oxidase assembly factor 3 homolog, mitochondrial OS=Homo sapiens OX=9606 GN=COA3 PE=1 SV=1	106		0	1	1	1		0	0	0	0	0	0
sp|Q9NSE4|SYIM_HUMAN	907	C	3	0	IARS2	Isoleucine--tRNA ligase, mitochondrial OS=Homo sapiens OX=9606 GN=IARS2 PE=1 SV=2	1012		0	1	2	0		0	0	0	0	0	0
sp|P31153|METK2_HUMAN	938	C	0	3	MAT2A	S-adenosylmethionine synthase isoform type-2 OS=Homo sapiens OX=9606 GN=MAT2A PE=1 SV=1	395		0	1	1	1		0	0	0	0	0	0
sp|Q9BQT8|ODC_HUMAN	994	C	0	3	SLC25A21	Mitochondrial 2-oxodicarboxylate carrier OS=Homo sapiens OX=9606 GN=SLC25A21 PE=1 SV=1	299		1	0	1	1		0	0	0	0	0	0
sp|Q5VV42|CDKAL_HUMAN	1008	C	0	3	CDKAL1	Threonylcarbamoyladenosine tRNA methylthiotransferase OS=Homo sapiens OX=9606 GN=CDKAL1 PE=1 SV=1	579		1	0	1	1		0	0	0	0	0	0
sp|Q6PI48|SYDM_HUMAN	1116	C	0	3	DARS2	Aspartate--tRNA ligase, mitochondrial OS=Homo sapiens OX=9606 GN=DARS2 PE=1 SV=1	645		0	1	1	1		0	0	0	0	0	0
sp|Q9UBW7|ZMYM2_HUMAN	1142	C	1	2	ZMYM2	Zinc finger MYM-type protein 2 OS=Homo sapiens OX=9606 GN=ZMYM2 PE=1 SV=1	1377		1	0	1	1		0	0	0	0	0	0
sp|Q13724|MOGS_HUMAN	1198	C	0	3	MOGS	Mannosyl-oligosaccharide glucosidase OS=Homo sapiens OX=9606 GN=MOGS PE=1 SV=5	837		0	1	1	1		0	0	0	0	0	0
sp|Q8NFQ8|TOIP2_HUMAN	1259	C	3	0	TOR1AIP2	Torsin-1A-interacting protein 2 OS=Homo sapiens OX=9606 GN=TOR1AIP2 PE=1 SV=1	470		1	0	1	1		0	0	0	0	0	0
sp|Q13084|RM28_HUMAN	1268	C	0	3	MRPL28	39S ribosomal protein L28, mitochondrial OS=Homo sapiens OX=9606 GN=MRPL28 PE=1 SV=4	256		1	0	2	0		0	0	0	0	0	0
sp|Q9UBB4|ATX10_HUMAN	1391	C	0	3	ATXN10	Ataxin-10 OS=Homo sapiens OX=9606 GN=ATXN10 PE=1 SV=1	475		1	0	1	1		0	0	0	0	0	0
sp|Q9UM00|TMCO1_HUMAN	1429	C	0	3	TMCO1	Calcium load-activated calcium channel OS=Homo sapiens OX=9606 GN=TMCO1 PE=1 SV=2	239		1	0	1	1		0	0	0	0	0	0
sp|Q8WVM8|SCFD1_HUMAN	1473	C	0	3	SCFD1	Sec1 family domain-containing protein 1 OS=Homo sapiens OX=9606 GN=SCFD1 PE=1 SV=4	642		1	0	1	1		0	0	0	0	0	0
sp|Q9BUB7|TMM70_HUMAN	1474	C	0	3	TMEM70	Transmembrane protein 70, mitochondrial OS=Homo sapiens OX=9606 GN=TMEM70 PE=1 SV=2	260		0	1	1	1		0	0	0	0	0	0
sp|Q5JPE7|NOMO2_HUMAN	1491	C	0	3	NOMO2	Nodal modulator 2 OS=Homo sapiens OX=9606 GN=NOMO2 PE=1 SV=1	1267		0	1	1	1		0	0	0	0	0	0
sp|Q15758|AAAT_HUMAN	1496	C	0	3	SLC1A5	Neutral amino acid transporter B(0) OS=Homo sapiens OX=9606 GN=SLC1A5 PE=1 SV=2	541		0	1	1	1		0	0	0	0	0	0
sp|P11166|GTR1_HUMAN	1508	C	3	0	SLC2A1	Solute carrier family 2, facilitated glucose transporter member 1 OS=Homo sapiens OX=9606 GN=SLC2A1 PE=1 SV=2	492		1	0	2	0		0	0	0	0	0	0
sp|P22830-2|HEMH_HUMAN	1561	C	0	3	FECH	Isoform 2 of Ferrochelatase, mitochondrial OS=Homo sapiens OX=9606 GN=FECH	429		1	0	2	0		0	0	0	0	0	0
sp|Q99653|CHP1_HUMAN	1122	C	0	8	CHP1	Calcineurin B homologous protein 1 OS=Homo sapiens OX=9606 GN=CHP1 PE=1 SV=3	195		1	2	3	2		0	0	0	0	0	0
sp|O14735|CDIPT_HUMAN	1358	C	0	8	CDIPT	CDP-diacylglycerol--inositol 3-phosphatidyltransferase OS=Homo sapiens OX=9606 GN=CDIPT PE=1 SV=1	213		1	2	2	3		0	0	0	0	0	0
sp|P05413|FABPH_HUMAN	1241	C	0	23	FABP3	Fatty acid-binding protein, heart OS=Homo sapiens OX=9606 GN=FABP3 PE=1 SV=4	133		1	2	2	3		2	3	0	5	3	2
sp|Q9H5Q4|TFB2M_HUMAN	1469	C	18	0	TFB2M	Dimethyladenosine transferase 2, mitochondrial OS=Homo sapiens OX=9606 GN=TFB2M PE=1 SV=1	396		4	3	5	6		0	0	0	0	0	0
sp|Q92552-2|RT27_HUMAN	287	C	0	23	MRPS27	Isoform 2 of 28S ribosomal protein S27, mitochondrial OS=Homo sapiens OX=9606 GN=MRPS27	428		6	3	6	8		0	0	0	0	0	0
sp|Q8N684-3|CPSF7_HUMAN	1269	C	0	5	CPSF7	Isoform 3 of Cleavage and polyadenylation specificity factor subunit 7 OS=Homo sapiens OX=9606 GN=CPSF7	514		1	0	1	1		0	1	0	0	1	0
sp|P00767|CTRB_BOVIN_contaminant	930	C	28	0		Chymotrypsinogen B OS=Bos taurus PE=1 SV=1	245		0	3	3	2		4	2	4	5	2	3
sp|P09972|ALDOC_HUMAN	1038	C	0	10	ALDOC	Fructose-bisphosphate aldolase C OS=Homo sapiens OX=9606 GN=ALDOC PE=1 SV=2	364		1	0	1	1		2	1	1	1	0	2
sp|P98160|PGBM_HUMAN	859	C	6	2	HSPG2	Basement membrane-specific heparan sulfate proteoglycan core protein OS=Homo sapiens OX=9606 GN=HSPG2 PE=1 SV=4	4391		1	0	1	1		1	1	1	1	1	0
sp|Q9Y3B4|SF3B6_HUMAN	1161	C	8	0	SF3B6	Splicing factor 3B subunit 6 OS=Homo sapiens OX=9606 GN=SF3B6 PE=1 SV=1	125		0	1	1	1		1	1	1	1	1	0
sp|Q86YZ3|HORN_HUMAN_contaminant	768	C	0	26	HRNR	Hornerin OS=Homo sapiens GN=HRNR PE=1 SV=2	2850		1	0	0	2		3	4	8	4	1	3
sp|P48444|COPD_HUMAN	1095	C	0	10	ARCN1	Coatomer subunit delta OS=Homo sapiens OX=9606 GN=ARCN1 PE=1 SV=1	511		1	2	3	2		0	1	0	1	0	0
sp|Q92841|DDX17_HUMAN	319	C	0	130	DDX17	Probable ATP-dependent RNA helicase DDX17 OS=Homo sapiens OX=9606 GN=DDX17 PE=1 SV=2	729		10	6	13	11		4	10	16	14	24	22
sp|P07237|PDIA1_HUMAN	229	C	0	79	P4HB	Protein disulfide-isomerase OS=Homo sapiens OX=9606 GN=P4HB PE=1 SV=3	508		7	5	9	9		7	9	5	7	11	10
sp|Q06830|PRDX1_HUMAN	68	C	0	69	PRDX1	Peroxiredoxin-1 OS=Homo sapiens OX=9606 GN=PRDX1 PE=1 SV=1	199		8	4	9	9		8	9	14	7	6	12
sp|Q07020|RL18_HUMAN	1137	C	0	70	RPL18	60S ribosomal protein L18 OS=Homo sapiens OX=9606 GN=RPL18 PE=1 SV=2	188		7	5	10	8		8	6	6	6	6	8
sp|P46060|RAGP1_HUMAN	433	C	20	47	RANGAP1	Ran GTPase-activating protein 1 OS=Homo sapiens OX=9606 GN=RANGAP1 PE=1 SV=1	587		5	5	9	6		8	6	5	5	8	10
sp|Q96EY7|PTCD3_HUMAN	169	C	6	19	PTCD3	Pentatricopeptide repeat domain-containing protein 3, mitochondrial OS=Homo sapiens OX=9606 GN=PTCD3 PE=1 SV=3	689		5	5	8	7		0	0	0	0	0	0
sp|P05023|AT1A1_HUMAN	393	C	0	39	ATP1A1	Sodium/potassium-transporting ATPase subunit alpha-1 OS=Homo sapiens OX=9606 GN=ATP1A1 PE=1 SV=1	1023		8	11	16	12		0	0	0	0	0	0
sp|O94906|PRP6_HUMAN	15	C	0	80	PRPF6	Pre-mRNA-processing factor 6 OS=Homo sapiens OX=9606 GN=PRPF6 PE=1 SV=1	941		10	5	12	10		1	6	2	9	12	13
sp|Q16629|SRSF7_HUMAN	1396	C	0	54	SRSF7	Serine/arginine-rich splicing factor 7 OS=Homo sapiens OX=9606 GN=SRSF7 PE=1 SV=1	238		3	3	4	5		4	3	7	7	7	11
sp|P0C0S5|H2AZ_HUMAN	174	C	0	17	H2AZ1	Histone H2A.Z OS=Homo sapiens OX=9606 GN=H2AZ1 PE=1 SV=2	128		5	1	5	4		5	7	4	9	11	15
sp|P26368|U2AF2_HUMAN	774	C	0	40	U2AF2	Splicing factor U2AF 65 kDa subunit OS=Homo sapiens OX=9606 GN=U2AF2 PE=1 SV=4	475		3	3	3	6		3	4	5	4	5	4
sp|O60313-10|OPA1_HUMAN	823	C	0	15	OPA1	Isoform 4 of Dynamin-like 120 kDa protein, mitochondrial OS=Homo sapiens OX=9606 GN=OPA1	1015		5	1	5	4		0	0	0	0	0	0
sp|P67809|YBOX1_HUMAN	512	C	0	28	YBX1	Y-box-binding protein 1 OS=Homo sapiens OX=9606 GN=YBX1 PE=1 SV=3	324		5	1	4	5		3	5	0	2	4	4
sp|P02768|ALBU_HUMAN_contaminant	106	C	0	81	ALB	Serum albumin OS=Homo sapiens GN=ALB PE=1 SV=2	609		6	5	9	7		7	15	6	11	7	8
sp|P14618|KPYM_HUMAN	603	C	0	61	PKM	Pyruvate kinase PKM OS=Homo sapiens OX=9606 GN=PKM PE=1 SV=4	531		3	1	2	4		0	1	24	6	6	14
sp|P40429|RL13A_HUMAN	1199	C	0	33	RPL13A	60S ribosomal protein L13a OS=Homo sapiens OX=9606 GN=RPL13A PE=1 SV=2	203		5	4	7	6		1	0	1	1	5	3
sp|P30153|2AAA_HUMAN	216	C	0	12	PPP2R1A	Serine/threonine-protein phosphatase 2A 65 kDa regulatory subunit A alpha isoform OS=Homo sapiens OX=9606 GN=PPP2R1A PE=1 SV=4	589		2	2	3	3		0	0	2	0	2	1
sp|P38919|IF4A3_HUMAN	466	C	12	56	EIF4A3	Eukaryotic initiation factor 4A-III OS=Homo sapiens OX=9606 GN=EIF4A3 PE=1 SV=4	411		2	2	3	3		3	4	9	14	14	14
sp|Q15424-3|SAFB1_HUMAN	84	C	0	36	SAFB	Isoform 3 of Scaffold attachment factor B1 OS=Homo sapiens OX=9606 GN=SAFB	917		3	1	3	3		5	4	12	9	18	13
sp|P04406|G3P_HUMAN	955	C	3	60	GAPDH	Glyceraldehyde-3-phosphate dehydrogenase OS=Homo sapiens OX=9606 GN=GAPDH PE=1 SV=3	335		2	2	3	3		2	4	17	9	6	15
sp|Q9HCN8|SDF2L_HUMAN	296	C	11	0	SDF2L1	Stromal cell-derived factor 2-like protein 1 OS=Homo sapiens OX=9606 GN=SDF2L1 PE=1 SV=2	221		1	3	3	3		0	0	0	0	0	1
sp|Q9NR30|DDX21_HUMAN	54	C	19	91	DDX21	Nucleolar RNA helicase 2 OS=Homo sapiens OX=9606 GN=DDX21 PE=1 SV=5	783		15	4	14	13		6	12	6	10	14	16
sp|P13797|PLST_HUMAN	671	C	0	28	PLS3	Plastin-3 OS=Homo sapiens OX=9606 GN=PLS3 PE=1 SV=4	630		3	1	3	3		2	2	5	2	2	5
sp|P46783|RS10_HUMAN	1075	C	0	25	RPS10	40S ribosomal protein S10 OS=Homo sapiens OX=9606 GN=RPS10 PE=1 SV=1	165		2	2	3	3		2	2	2	3	3	3
sp|Q9Y3D9|RT23_HUMAN	135	C	2	8	MRPS23	28S ribosomal protein S23, mitochondrial OS=Homo sapiens OX=9606 GN=MRPS23 PE=1 SV=2	190		2	2	3	3		0	0	0	0	0	0
sp|P57088|TMM33_HUMAN	261	C	0	10	TMEM33	Transmembrane protein 33 OS=Homo sapiens OX=9606 GN=TMEM33 PE=1 SV=2	247		2	2	3	3		0	0	0	0	0	0
sp|Q9P0J0-2|NDUAD_HUMAN	788	C	0	10	NDUFA13	Isoform 2 of NADH dehydrogenase [ubiquinone] 1 alpha subcomplex subunit 13 OS=Homo sapiens OX=9606 GN=NDUFA13	222		3	1	4	2		0	0	0	0	0	0
sp|Q7Z5K2-3|WAPL_HUMAN	1156	C	0	10	WAPL	Isoform 3 of Wings apart-like protein homolog OS=Homo sapiens OX=9606 GN=WAPL	1275		3	1	1	5		0	0	0	0	0	0
sp|Q9NVI7-2|ATD3A_HUMAN	155	C	0	25	ATAD3A	Isoform 2 of ATPase family AAA domain-containing protein 3A OS=Homo sapiens OX=9606 GN=ATAD3A	586		18	6	21	13		0	0	0	0	0	0
sp|P83731|RL24_HUMAN	218	C	0	22	RPL24	60S ribosomal protein L24 OS=Homo sapiens OX=9606 GN=RPL24 PE=1 SV=1	157		2	2	3	3		3	2	1	1	3	2
sp|P62851|RS25_HUMAN	34	C	39	0	RPS25	40S ribosomal protein S25 OS=Homo sapiens OX=9606 GN=RPS25 PE=1 SV=1	125		2	2	3	3		4	6	4	6	4	5
sp|P62847-4|RS24_HUMAN	1181	C	0	70	RPS24	Isoform 4 of 40S ribosomal protein S24 OS=Homo sapiens OX=9606 GN=RPS24	289		6	6	9	8		5	7	8	6	7	8
sp|P62910|RL32_HUMAN	47	C	0	62	RPL32	60S ribosomal protein L32 OS=Homo sapiens OX=9606 GN=RPL32 PE=1 SV=2	135		6	6	8	9		8	5	3	8	6	3
sp|Q14684|RRP1B_HUMAN	520	C	0	43	RRP1B	Ribosomal RNA processing protein 1 homolog B OS=Homo sapiens OX=9606 GN=RRP1B PE=1 SV=3	758		5	2	5	5		2	2	3	4	8	7
sp|Q9BZH6|WDR11_HUMAN	1299	C	31	1	WDR11	WD repeat-containing protein 11 OS=Homo sapiens OX=9606 GN=WDR11 PE=1 SV=1	1224		3	4	6	4		1	3	1	3	5	2
sp|P08861|CEL3B_HUMAN	1540	C	40	0	CELA3B	Chymotrypsin-like elastase family member 3B OS=Homo sapiens OX=9606 GN=CELA3B PE=1 SV=3	270		3	4	4	6		2	4	4	3	5	5
sp|Q99497|PARK7_HUMAN	289	C	0	51	PARK7	Protein/nucleic acid deglycase DJ-1 OS=Homo sapiens OX=9606 GN=PARK7 PE=1 SV=2	189		3	4	6	4		6	5	6	5	6	6
sp|P62829|RL23_HUMAN	1021	C	0	39	RPL23	60S ribosomal protein L23 OS=Homo sapiens OX=9606 GN=RPL23 PE=1 SV=1	140		4	3	5	5		3	6	3	2	6	2
sp|O14980|XPO1_HUMAN	483	C	19	5	XPO1	Exportin-1 OS=Homo sapiens OX=9606 GN=XPO1 PE=1 SV=1	1071		6	4	6	8		0	0	0	0	0	0
tr|E9PK54|E9PK54_HUMAN	156	C	8	0	HSPA8	Heat shock cognate 71 kDa protein (Fragment) OS=Homo sapiens OX=9606 GN=HSPA8 PE=1 SV=8	183		6	7	9	9		1	3	5	6	2	6
sp|Q96SI9|STRBP_HUMAN	418	C	0	4	STRBP	Spermatid perinuclear RNA-binding protein OS=Homo sapiens OX=9606 GN=STRBP PE=1 SV=1	672		2	0	2	1		0	0	4	3	5	4
sp|Q9UH99-2|SUN2_HUMAN	111	C	0	11	SUN2	Isoform 2 of SUN domain-containing protein 2 OS=Homo sapiens OX=9606 GN=SUN2	738		2	0	2	1		0	0	0	0	4	2
sp|Q96I25|SPF45_HUMAN	488	C	2	29	RBM17	Splicing factor 45 OS=Homo sapiens OX=9606 GN=RBM17 PE=1 SV=1	401		1	1	2	1		0	3	6	4	9	7
sp|P63167|DYL1_HUMAN	521	C	0	10	DYNLL1	Dynein light chain 1, cytoplasmic OS=Homo sapiens OX=9606 GN=DYNLL1 PE=1 SV=1	89		1	1	2	1		0	0	1	1	1	2
tr|H7BZJ3|H7BZJ3_HUMAN	679	C	7	0	PDIA3	Protein disulfide-isomerase A3 (Fragment) OS=Homo sapiens OX=9606 GN=PDIA3 PE=1 SV=1	123		1	1	1	2		0	0	0	2	1	2
sp|P09651|ROA1_HUMAN	112	C	0	35	HNRNPA1	Heterogeneous nuclear ribonucleoprotein A1 OS=Homo sapiens OX=9606 GN=HNRNPA1 PE=1 SV=5	372		4	1	4	3		1	2	4	5	7	7
tr|A0A2R8YGF8|A0A2R8YGF8_HUMAN	164	C	6	0	ACTB	Actin, cytoplasmic 1 (Fragment) OS=Homo sapiens OX=9606 GN=ACTB PE=1 SV=1	165		6	5	8	7		2	5	6	5	11	14
sp|O00767|ACOD_HUMAN	1027	C	7	0	SCD	Acyl-CoA desaturase OS=Homo sapiens OX=9606 GN=SCD PE=1 SV=2	359		1	1	2	1		0	0	0	0	1	1
sp|Q15029|U5S1_HUMAN	145	C	0	102	EFTUD2	116 kDa U5 small nuclear ribonucleoprotein component OS=Homo sapiens OX=9606 GN=EFTUD2 PE=1 SV=1	972		5	3	7	4		8	8	12	16	16	23
sp|P30048|PRDX3_HUMAN	574	C	0	7	PRDX3	Thioredoxin-dependent peroxide reductase, mitochondrial OS=Homo sapiens OX=9606 GN=PRDX3 PE=1 SV=3	256		1	1	1	2		0	0	0	1	0	1
sp|P43487|RANG_HUMAN	858	C	0	6	RANBP1	Ran-specific GTPase-activating protein OS=Homo sapiens OX=9606 GN=RANBP1 PE=1 SV=1	201		0	2	2	1		0	0	0	0	0	1
sp|O75534-4|CSDE1_HUMAN	496	C	0	13	CSDE1	Isoform 4 of Cold shock domain-containing protein E1 OS=Homo sapiens OX=9606 GN=CSDE1	844		3	2	4	3		0	0	0	0	0	1
sp|P07478|TRY2_HUMAN	1517	C	0	15	PRSS2	Trypsin-2 OS=Homo sapiens OX=9606 GN=PRSS2 PE=1 SV=1	247		1	1	2	1		1	1	2	2	2	2
sp|P32969|RL9_HUMAN	464	C	0	27	RPL9	60S ribosomal protein L9 OS=Homo sapiens OX=9606 GN=RPL9 PE=1 SV=1	192		3	2	4	3		2	2	3	1	4	3
sp|Q9Y265|RUVB1_HUMAN	351	C	0	87	RUVBL1	RuvB-like 1 OS=Homo sapiens OX=9606 GN=RUVBL1 PE=1 SV=1	456		8	9	10	13		5	7	9	8	9	9
sp|Q00839|HNRPU_HUMAN	523	C	0	121	HNRNPU	Heterogeneous nuclear ribonucleoprotein U OS=Homo sapiens OX=9606 GN=HNRNPU PE=1 SV=6	825		5	3	6	5		11	19	9	20	26	17
sp|Q16698|DECR_HUMAN	379	C	0	18	DECR1	2,4-dienoyl-CoA reductase, mitochondrial OS=Homo sapiens OX=9606 GN=DECR1 PE=1 SV=1	335		1	1	1	2		2	2	1	2	3	3
sp|Q96C19|EFHD2_HUMAN	80	C	18	22	EFHD2	EF-hand domain-containing protein D2 OS=Homo sapiens OX=9606 GN=EFHD2 PE=1 SV=1	240		2	3	3	4		4	4	3	7	5	5
sp|P62424|RL7A_HUMAN	187	C	0	76	RPL7A	60S ribosomal protein L7a OS=Homo sapiens OX=9606 GN=RPL7A PE=1 SV=2	266		8	6	10	9		6	7	6	8	10	6
sp|Q02878|RL6_HUMAN	214	C	37	16	RPL6	60S ribosomal protein L6 OS=Homo sapiens OX=9606 GN=RPL6 PE=1 SV=3	288		5	6	8	7		3	6	4	3	6	5
sp|P61758|PFD3_HUMAN	607	C	5	17	VBP1	Prefoldin subunit 3 OS=Homo sapiens OX=9606 GN=VBP1 PE=1 SV=4	197		3	2	4	3		2	2	0	1	2	3
sp|P30050|RL12_HUMAN	780	C	31	29	RPL12	60S ribosomal protein L12 OS=Homo sapiens OX=9606 GN=RPL12 PE=1 SV=1	165		7	4	6	9		6	5	4	6	6	7
sp|Q96HE7|ERO1A_HUMAN	660	C	2	7	ERO1A	ERO1-like protein alpha OS=Homo sapiens OX=9606 GN=ERO1A PE=1 SV=2	468		1	1	2	1		1	0	1	1	0	1
sp|O75155|CAND2_HUMAN	411	C	0	5	CAND2	Cullin-associated NEDD8-dissociated protein 2 OS=Homo sapiens OX=9606 GN=CAND2 PE=1 SV=3	1236		1	1	2	1		0	0	0	0	0	0
sp|P07814|SYEP_HUMAN	605	C	2	3	EPRS	Bifunctional glutamate/proline--tRNA ligase OS=Homo sapiens OX=9606 GN=EPRS PE=1 SV=5	1512		2	0	1	2		0	0	0	0	0	0
sp|Q8WWC4|MAIP1_HUMAN	714	C	3	2	MAIP1	m-AAA protease-interacting protein 1, mitochondrial OS=Homo sapiens OX=9606 GN=MAIP1 PE=1 SV=1	291		2	0	2	1		0	0	0	0	0	0
sp|P56385|ATP5I_HUMAN	750	C	5	0	ATP5ME	ATP synthase subunit e, mitochondrial OS=Homo sapiens OX=9606 GN=ATP5ME PE=1 SV=2	69		1	1	2	1		0	0	0	0	0	0
sp|P82912|RT11_HUMAN	1029	C	0	5	MRPS11	28S ribosomal protein S11, mitochondrial OS=Homo sapiens OX=9606 GN=MRPS11 PE=1 SV=2	194		1	1	2	1		0	0	0	0	0	0
sp|Q8N4Q1-2|MIA40_HUMAN	1179	C	0	5	CHCHD4	Isoform 2 of Mitochondrial intermembrane space import and assembly protein 40 OS=Homo sapiens OX=9606 GN=CHCHD4	155		1	1	1	2		0	0	0	0	0	0
sp|Q00587|BORG5_HUMAN	1335	C	0	5	CDC42EP1	Cdc42 effector protein 1 OS=Homo sapiens OX=9606 GN=CDC42EP1 PE=1 SV=1	391		0	2	1	2		0	0	0	0	0	0
sp|Q8TCT9-2|HM13_HUMAN	1370	C	0	5	HM13	Isoform 2 of Minor histocompatibility antigen H13 OS=Homo sapiens OX=9606 GN=HM13	426		2	0	2	1		0	0	0	0	0	0
sp|Q14318-2|FKBP8_HUMAN	1504	C	0	5	FKBP8	Isoform 2 of Peptidyl-prolyl cis-trans isomerase FKBP8 OS=Homo sapiens OX=9606 GN=FKBP8	413		0	2	1	2		0	0	0	0	0	0
sp|Q9NYY8|FAKD2_HUMAN	1543	C	0	5	FASTKD2	FAST kinase domain-containing protein 2, mitochondrial OS=Homo sapiens OX=9606 GN=FASTKD2 PE=1 SV=1	710		2	0	1	2		0	0	0	0	0	0
sp|O00217|NDUS8_HUMAN	1630	C	0	5	NDUFS8	NADH dehydrogenase [ubiquinone] iron-sulfur protein 8, mitochondrial OS=Homo sapiens OX=9606 GN=NDUFS8 PE=1 SV=1	210		1	1	2	1		0	0	0	0	0	0
sp|P35232|PHB_HUMAN	572	C	0	12	PHB	Prohibitin OS=Homo sapiens OX=9606 GN=PHB PE=1 SV=1	272		1	4	5	2		0	0	0	0	0	0
sp|Q15070|OXA1L_HUMAN	721	C	0	12	OXA1L	Mitochondrial inner membrane protein OXA1L OS=Homo sapiens OX=9606 GN=OXA1L PE=1 SV=3	435		4	1	4	3		0	0	0	0	0	0
sp|P53985|MOT1_HUMAN	560	C	7	5	SLC16A1	Monocarboxylate transporter 1 OS=Homo sapiens OX=9606 GN=SLC16A1 PE=1 SV=3	500		3	2	3	4		0	0	0	0	0	0
tr|I3L0E3|I3L0E3_HUMAN	641	C	0	12	hCG_1984214	HCG1984214, isoform CRA_a OS=Homo sapiens OX=9606 GN=hCG_1984214 PE=4 SV=1	225		2	3	4	3		0	0	0	0	0	0
sp|Q02978|M2OM_HUMAN	403	C	0	26	SLC25A11	Mitochondrial 2-oxoglutarate/malate carrier protein OS=Homo sapiens OX=9606 GN=SLC25A11 PE=1 SV=3	314		6	5	7	8		0	0	0	0	0	0
sp|Q9HB71|CYBP_HUMAN	1462	C	0	10	CACYBP	Calcyclin-binding protein OS=Homo sapiens OX=9606 GN=CACYBP PE=1 SV=2	228		1	1	1	2		1	1	0	1	1	1
sp|P20042|IF2B_HUMAN	652	C	9	0	EIF2S2	Eukaryotic translation initiation factor 2 subunit 2 OS=Homo sapiens OX=9606 GN=EIF2S2 PE=1 SV=2	333		1	1	1	2		1	1	0	1	1	0
sp|P50895|BCAM_HUMAN	1334	C	0	7	BCAM	Basal cell adhesion molecule OS=Homo sapiens OX=9606 GN=BCAM PE=1 SV=2	628		1	1	1	2		1	1	0	0	0	0
sp|Q969Q0|RL36L_HUMAN	1048	C	0	17	RPL36AL	60S ribosomal protein L36a-like OS=Homo sapiens OX=9606 GN=RPL36AL PE=1 SV=3	106		1	1	1	2		3	3	2	3	1	0
sp|P31943|HNRH1_HUMAN	730	C	0	131	HNRNPH1	Heterogeneous nuclear ribonucleoprotein H OS=Homo sapiens OX=9606 GN=HNRNPH1 PE=1 SV=4	449		7	8	10	10		14	18	23	26	34	45
sp|P78527|PRKDC_HUMAN	36	C	32	527	PRKDC	DNA-dependent protein kinase catalytic subunit OS=Homo sapiens OX=9606 GN=PRKDC PE=1 SV=3	4128		50	49	67	63		31	45	39	53	89	73
sp|P62805|H4_HUMAN	451	C	181	0	H4C1	Histone H4 OS=Homo sapiens OX=9606 GN=H4C1 PE=1 SV=2	103		7	5	11	5		9	14	27	24	39	40
sp|P17844|DDX5_HUMAN	319	C	0	59	DDX5	Probable ATP-dependent RNA helicase DDX5 OS=Homo sapiens OX=9606 GN=DDX5 PE=1 SV=1	614		8	4	10	6		7	10	11	11	22	16
sp|P82650|RT22_HUMAN	604	C	0	28	MRPS22	28S ribosomal protein S22, mitochondrial OS=Homo sapiens OX=9606 GN=MRPS22 PE=1 SV=1	360		7	5	8	8		0	0	0	0	0	0
sp|Q96TA2|YMEL1_HUMAN	866	C	0	28	YME1L1	ATP-dependent zinc metalloprotease YME1L1 OS=Homo sapiens OX=9606 GN=YME1L1 PE=1 SV=2	773		7	5	9	7		0	0	0	0	0	0
sp|P31689|DNJA1_HUMAN	832	C	20	28	DNAJA1	DnaJ homolog subfamily A member 1 OS=Homo sapiens OX=9606 GN=DNAJA1 PE=1 SV=2	397		7	5	9	7		3	4	4	2	5	2
sp|P62906|RL10A_HUMAN	397	C	47	0	RPL10A	60S ribosomal protein L10a OS=Homo sapiens OX=9606 GN=RPL10A PE=1 SV=2	217		6	6	7	9		3	6	2	3	3	2
sp|Q9UBS4|DJB11_HUMAN	506	C	16	6	DNAJB11	DnaJ homolog subfamily B member 11 OS=Homo sapiens OX=9606 GN=DNAJB11 PE=1 SV=1	358		3	6	6	6		0	0	0	1	0	0
sp|P20700|LMNB1_HUMAN	62	C	2	89	LMNB1	Lamin-B1 OS=Homo sapiens OX=9606 GN=LMNB1 PE=1 SV=2	586		11	5	12	9		7	11	4	10	17	12
sp|P25205-2|MCM3_HUMAN	310	C	0	62	MCM3	Isoform 2 of DNA replication licensing factor MCM3 OS=Homo sapiens OX=9606 GN=MCM3	853		4	2	2	6		1	2	6	9	16	14
sp|Q9Y4W2|LAS1L_HUMAN	350	C	0	19	LAS1L	Ribosomal biogenesis protein LAS1L OS=Homo sapiens OX=9606 GN=LAS1L PE=1 SV=2	734		3	3	3	5		0	0	1	1	2	1
sp|O75489|NDUS3_HUMAN	487	C	13	6	NDUFS3	NADH dehydrogenase [ubiquinone] iron-sulfur protein 3, mitochondrial OS=Homo sapiens OX=9606 GN=NDUFS3 PE=1 SV=1	264		4	2	3	5		0	0	1	1	1	2
sp|Q15393|SF3B3_HUMAN	414	C	32	43	SF3B3	Splicing factor 3B subunit 3 OS=Homo sapiens OX=9606 GN=SF3B3 PE=1 SV=4	1217		3	3	3	5		6	6	9	11	14	15
sp|P62937|PPIA_HUMAN	727	C	0	44	PPIA	Peptidyl-prolyl cis-trans isomerase A OS=Homo sapiens OX=9606 GN=PPIA PE=1 SV=2	165		3	3	4	4		5	2	6	6	4	7
sp|P16615|AT2A2_HUMAN	702	C	0	35	ATP2A2	Sarcoplasmic/endoplasmic reticulum calcium ATPase 2 OS=Homo sapiens OX=9606 GN=ATP2A2 PE=1 SV=1	1042		8	5	8	9		0	1	1	1	1	1
sp|P08195-4|4F2_HUMAN	460	C	0	14	SLC3A2	Isoform 4 of 4F2 cell-surface antigen heavy chain OS=Homo sapiens OX=9606 GN=SLC3A2	661		3	3	5	3		0	0	0	0	0	0
sp|Q92665|RT31_HUMAN	672	C	14	0	MRPS31	28S ribosomal protein S31, mitochondrial OS=Homo sapiens OX=9606 GN=MRPS31 PE=1 SV=3	395		3	3	4	4		0	0	0	0	0	0
sp|Q9BRK5|CAB45_HUMAN	398	C	0	30	SDF4	45 kDa calcium-binding protein OS=Homo sapiens OX=9606 GN=SDF4 PE=1 SV=1	362		8	5	8	9		0	0	0	0	0	0
tr|Q5T8U3|Q5T8U3_HUMAN	187	C	2	0	RPL7A	60S ribosomal protein L7a (Fragment) OS=Homo sapiens OX=9606 GN=RPL7A PE=1 SV=1	191		5	5	7	6		5	5	5	7	8	5
sp|Q9Y2R9|RT07_HUMAN	947	C	0	23	MRPS7	28S ribosomal protein S7, mitochondrial OS=Homo sapiens OX=9606 GN=MRPS7 PE=1 SV=2	242		5	5	6	7		0	0	0	0	0	0
sp|P16402|H13_HUMAN	224	C	0	51	H1-3	Histone H1.3 OS=Homo sapiens OX=9606 GN=H1-3 PE=1 SV=2	221		6	4	8	5		4	5	6	5	4	4
sp|P11021|BIP_HUMAN	156	C	128	17	HSPA5	Endoplasmic reticulum chaperone BiP OS=Homo sapiens OX=9606 GN=HSPA5 PE=1 SV=2	654		12	14	14	19		14	11	16	13	14	18
sp|Q9UKF6|CPSF3_HUMAN	845	C	0	17	CPSF3	Cleavage and polyadenylation specificity factor subunit 3 OS=Homo sapiens OX=9606 GN=CPSF3 PE=1 SV=1	684		2	1	2	2		0	0	1	1	4	4
sp|Q9UJX3|APC7_HUMAN	441	C	0	17	ANAPC7	Anaphase-promoting complex subunit 7 OS=Homo sapiens OX=9606 GN=ANAPC7 PE=1 SV=4	599		3	0	2	2		0	0	2	1	3	4
sp|Q96I24|FUBP3_HUMAN	107	C	14	10	FUBP3	Far upstream element-binding protein 3 OS=Homo sapiens OX=9606 GN=FUBP3 PE=1 SV=2	572		3	0	2	2		0	1	2	2	6	6
sp|P31947|1433S_HUMAN	18	C	0	15	SFN	14-3-3 protein sigma OS=Homo sapiens OX=9606 GN=SFN PE=1 SV=1	248		1	2	2	2		1	1	4	3	6	11
sp|Q9NQ29|LUC7L_HUMAN	262	C	0	4	LUC7L	Putative RNA-binding protein Luc7-like 1 OS=Homo sapiens OX=9606 GN=LUC7L PE=1 SV=1	371		2	1	2	2		0	0	0	1	2	3
sp|P60174|TPIS_HUMAN	753	C	0	24	TPI1	Triosephosphate isomerase OS=Homo sapiens OX=9606 GN=TPI1 PE=1 SV=3	286		2	1	3	1		0	1	7	2	3	4
sp|P23246|SFPQ_HUMAN	44	C	2	43	SFPQ	Splicing factor, proline- and glutamine-rich OS=Homo sapiens OX=9606 GN=SFPQ PE=1 SV=2	707		4	3	5	4		1	2	7	6	8	5
sp|Q5QNW6-2|H2B2F_HUMAN	298	C	0	66	HIST2H2BF	Isoform 2 of Histone H2B type 2-F OS=Homo sapiens OX=9606 GN=HIST2H2BF	134		3	4	4	5		4	5	9	7	13	12
sp|P35250|RFC2_HUMAN	264	C	0	25	RFC2	Replication factor C subunit 2 OS=Homo sapiens OX=9606 GN=RFC2 PE=1 SV=3	354		2	1	2	2		1	2	2	4	4	5
sp|Q13243|SRSF5_HUMAN	434	C	0	23	SRSF5	Serine/arginine-rich splicing factor 5 OS=Homo sapiens OX=9606 GN=SRSF5 PE=1 SV=1	272		2	1	2	2		1	3	4	4	4	6
sp|P04259|K2C6B_HUMAN_contaminant	19	C	0	19	KRT6B	Keratin, type II cytoskeletal 6B OS=Homo sapiens GN=KRT6B PE=1 SV=5	564		4	7	3	11		12	23	186	55	37	36
sp|Q9P003|CNIH4_HUMAN	1618	C	0	8	CNIH4	Protein cornichon homolog 4 OS=Homo sapiens OX=9606 GN=CNIH4 PE=1 SV=1	139		1	2	3	1		0	0	0	0	1	0
sp|P07339|CATD_HUMAN_contaminant	592	C	0	38	CTSD	Cathepsin D OS=Homo sapiens GN=CTSD PE=1 SV=1	412		2	1	3	1		2	5	8	3	5	8
sp|Q14498|RBM39_HUMAN	247	C	0	48	RBM39	RNA-binding protein 39 OS=Homo sapiens OX=9606 GN=RBM39 PE=1 SV=2	530		4	3	5	4		4	4	6	4	7	7
sp|Q13162|PRDX4_HUMAN	68	C	0	41	PRDX4	Peroxiredoxin-4 OS=Homo sapiens OX=9606 GN=PRDX4 PE=1 SV=1	271		4	3	4	5		3	3	4	5	5	5
sp|Q9Y295|DRG1_HUMAN	1107	C	19	0	DRG1	Developmentally-regulated GTP-binding protein 1 OS=Homo sapiens OX=9606 GN=DRG1 PE=1 SV=1	367		3	0	2	2		0	3	2	2	2	3
sp|P35268|RL22_HUMAN	176	C	0	38	RPL22	60S ribosomal protein L22 OS=Homo sapiens OX=9606 GN=RPL22 PE=1 SV=2	128		5	2	4	5		2	4	3	4	6	3
sp|P42167|LAP2B_HUMAN	985	C	4	59	TMPO	Lamina-associated polypeptide 2, isoforms beta/gamma OS=Homo sapiens OX=9606 GN=TMPO PE=1 SV=2	454		7	4	7	7		3	6	8	8	6	7
sp|O43583|DENR_HUMAN	1435	C	4	10	DENR	Density-regulated protein OS=Homo sapiens OX=9606 GN=DENR PE=1 SV=2	198		2	1	2	2		1	1	1	1	1	2
sp|P63241-2|IF5A1_HUMAN	687	C	0	40	EIF5A	Isoform 2 of Eukaryotic translation initiation factor 5A-1 OS=Homo sapiens OX=9606 GN=EIF5A	184		4	3	3	6		3	5	2	3	6	5
sp|P62701|RS4X_HUMAN	815	C	43	48	RPS4X	40S ribosomal protein S4, X isoform OS=Homo sapiens OX=9606 GN=RPS4X PE=1 SV=2	263		9	6	10	9		7	11	8	10	11	10
sp|P11586|C1TC_HUMAN	1172	C	0	8	MTHFD1	C-1-tetrahydrofolate synthase, cytoplasmic OS=Homo sapiens OX=9606 GN=MTHFD1 PE=1 SV=3	935		3	0	3	1		0	0	0	1	0	0
sp|Q9H477|RBSK_HUMAN	615	C	0	19	RBKS	Ribokinase OS=Homo sapiens OX=9606 GN=RBKS PE=1 SV=1	322		1	2	2	2		2	2	2	2	2	2
sp|P60891|PRPS1_HUMAN	1296	C	0	10	PRPS1	Ribose-phosphate pyrophosphokinase 1 OS=Homo sapiens OX=9606 GN=PRPS1 PE=1 SV=2	318		1	2	2	2		0	1	0	1	1	0
sp|P63208|SKP1_HUMAN	1374	C	0	10	SKP1	S-phase kinase-associated protein 1 OS=Homo sapiens OX=9606 GN=SKP1 PE=1 SV=2	163		1	2	3	1		0	1	0	1	0	1
sp|Q9Y3D3|RT16_HUMAN	834	C	1	6	MRPS16	28S ribosomal protein S16, mitochondrial OS=Homo sapiens OX=9606 GN=MRPS16 PE=1 SV=1	137		1	2	1	3		0	0	0	0	0	0
sp|O75964|ATP5L_HUMAN	1169	C	0	7	ATP5MG	ATP synthase subunit g, mitochondrial OS=Homo sapiens OX=9606 GN=ATP5MG PE=1 SV=3	103		2	1	2	2		0	0	0	0	0	0
sp|Q9BSF4|TIM29_HUMAN	1600	C	7	0	TIMM29	Mitochondrial import inner membrane translocase subunit Tim29 OS=Homo sapiens OX=9606 GN=TIMM29 PE=1 SV=2	260		1	2	2	2		0	0	0	0	0	0
sp|P35249|RFC4_HUMAN	760	C	0	18	RFC4	Replication factor C subunit 4 OS=Homo sapiens OX=9606 GN=RFC4 PE=1 SV=2	363		3	0	2	2		1	3	1	2	2	2
sp|P24043|LAMA2_HUMAN	1034	C	0	14	LAMA2	Laminin subunit alpha-2 OS=Homo sapiens OX=9606 GN=LAMA2 PE=1 SV=4	3122		2	1	2	2		1	2	0	1	2	1
sp|Q9Y3T9|NOC2L_HUMAN	556	C	41	0	NOC2L	Nucleolar complex protein 2 homolog OS=Homo sapiens OX=9606 GN=NOC2L PE=1 SV=4	749		1	2	2	2		5	9	3	5	6	6
sp|P01706|LV211_HUMAN	1427	C	0	19	IGLV2-11	Immunoglobulin lambda variable 2-11 OS=Homo sapiens OX=9606 GN=IGLV2-11 PE=1 SV=2	119		1	2	2	2		4	1	2	2	2	1
tr|E9PEW8|E9PEW8_HUMAN	1246	C	10	0	HBD	Hemoglobin subunit delta (Fragment) OS=Homo sapiens OX=9606 GN=HBD PE=1 SV=1	104		2	1	2	2		3	4	3	2	2	2
sp|P61247|RS3A_HUMAN	71	C	0	106	RPS3A	40S ribosomal protein S3a OS=Homo sapiens OX=9606 GN=RPS3A PE=1 SV=2	264		10	6	10	10		10	11	10	11	13	15
sp|P15880|RS2_HUMAN	94	C	0	56	RPS2	40S ribosomal protein S2 OS=Homo sapiens OX=9606 GN=RPS2 PE=1 SV=2	293		8	8	11	9		3	2	4	5	2	4
sp|Q5T9A4|ATD3B_HUMAN	155	C	3	33	ATAD3B	ATPase family AAA domain-containing protein 3B OS=Homo sapiens OX=9606 GN=ATAD3B PE=1 SV=1	648		12	4	13	7		0	0	0	0	0	0
sp|P52272|HNRPM_HUMAN	17	C	0	750	HNRNPM	Heterogeneous nuclear ribonucleoprotein M OS=Homo sapiens OX=9606 GN=HNRNPM PE=1 SV=3	730		49	48	65	54		43	67	61	90	141	132
sp|Q96HS1|PGAM5_HUMAN	205	C	0	19	PGAM5	Serine/threonine-protein phosphatase PGAM5, mitochondrial OS=Homo sapiens OX=9606 GN=PGAM5 PE=1 SV=2	289		6	2	6	4		0	0	0	0	1	0
sp|O14654|IRS4_HUMAN	0	C	56	3	IRS4	Insulin receptor substrate 4 OS=Homo sapiens OX=9606 GN=IRS4 PE=1 SV=1	1257		16	10	16	16		0	0	0	0	1	0
sp|P0CG38|POTEI_HUMAN	164	C	0	45	POTEI	POTE ankyrin domain family member I OS=Homo sapiens OX=9606 GN=POTEI PE=3 SV=1	1075		3	5	5	5		3	3	4	5	4	8
sp|Q15365|PCBP1_HUMAN	132	C	46	0	PCBP1	Poly(rC)-binding protein 1 OS=Homo sapiens OX=9606 GN=PCBP1 PE=1 SV=2	356		15	11	16	16		5	13	10	13	15	13
sp|Q16891|MIC60_HUMAN	395	C	0	18	IMMT	MICOS complex subunit MIC60 OS=Homo sapiens OX=9606 GN=IMMT PE=1 SV=1	758		4	4	4	6		0	0	0	0	0	0
sp|P06748|NPM_HUMAN	74	C	0	122	NPM1	Nucleophosmin OS=Homo sapiens OX=9606 GN=NPM1 PE=1 SV=2	294		4	9	7	9		12	16	16	14	19	16
sp|P12236|ADT3_HUMAN	63	C	23	50	SLC25A6	ADP/ATP translocase 3 OS=Homo sapiens OX=9606 GN=SLC25A6 PE=1 SV=4	298		10	17	15	18		1	3	2	2	3	2
sp|P25705|ATPA_HUMAN	316	C	0	68	ATP5F1A	ATP synthase subunit alpha, mitochondrial OS=Homo sapiens OX=9606 GN=ATP5F1A PE=1 SV=1	553		9	9	10	12		2	3	4	8	6	5
sp|P35527|K1C9_HUMAN_contaminant	75	C	0	882	KRT9	Keratin, type I cytoskeletal 9 OS=Homo sapiens GN=KRT9 PE=1 SV=3	623		8	25	1	39		50	74	385	164	73	63
sp|Q16718|NDUA5_HUMAN	1128	C	0	13	NDUFA5	NADH dehydrogenase [ubiquinone] 1 alpha subcomplex subunit 5 OS=Homo sapiens OX=9606 GN=NDUFA5 PE=1 SV=3	116		2	2	2	3		0	0	1	1	1	1
sp|Q9BVI4|NOC4L_HUMAN	118	C	19	16	NOC4L	Nucleolar complex protein 4 homolog OS=Homo sapiens OX=9606 GN=NOC4L PE=1 SV=1	516		2	2	2	3		1	5	2	4	8	6
sp|P50402|EMD_HUMAN	1101	C	7	3	EMD	Emerin OS=Homo sapiens OX=9606 GN=EMD PE=1 SV=1	254		2	2	3	2		0	0	0	0	1	0
sp|P60842|IF4A1_HUMAN	387	C	0	26	EIF4A1	Eukaryotic initiation factor 4A-I OS=Homo sapiens OX=9606 GN=EIF4A1 PE=1 SV=1	406		3	1	4	1		2	3	1	2	3	6
sp|P14866|HNRPL_HUMAN	219	C	14	40	HNRNPL	Heterogeneous nuclear ribonucleoprotein L OS=Homo sapiens OX=9606 GN=HNRNPL PE=1 SV=2	589		2	2	2	3		5	7	7	6	9	11
sp|P40926|MDHM_HUMAN	1102	C	0	24	MDH2	Malate dehydrogenase, mitochondrial OS=Homo sapiens OX=9606 GN=MDH2 PE=1 SV=3	338		1	3	2	3		2	2	2	3	3	3
sp|P46778|RL21_HUMAN	1176	C	0	18	RPL21	60S ribosomal protein L21 OS=Homo sapiens OX=9606 GN=RPL21 PE=1 SV=2	160		2	2	2	3		2	1	1	1	2	2
sp|P11172|UMPS_HUMAN	884	C	0	9	UMPS	Uridine 5'-monophosphate synthase OS=Homo sapiens OX=9606 GN=UMPS PE=1 SV=1	480		4	0	3	2		0	0	0	0	0	0
sp|A0FGR8-6|ESYT2_HUMAN	348	C	0	9	ESYT2	Isoform 6 of Extended synaptotagmin-2 OS=Homo sapiens OX=9606 GN=ESYT2	942		1	3	3	2		0	0	0	0	0	0
sp|O14579|COPE_HUMAN	619	C	0	9	COPE	Coatomer subunit epsilon OS=Homo sapiens OX=9606 GN=COPE PE=1 SV=3	308		1	3	3	2		0	0	0	0	0	0
sp|Q969V3|NCLN_HUMAN	295	C	0	9	NCLN	Nicalin OS=Homo sapiens OX=9606 GN=NCLN PE=1 SV=2	563		2	2	4	1		0	0	0	0	0	0
sp|Q9UN37|VPS4A_HUMAN	993	C	1	8	VPS4A	Vacuolar protein sorting-associated protein 4A OS=Homo sapiens OX=9606 GN=VPS4A PE=1 SV=1	437		3	1	4	1		0	0	0	0	0	0
sp|Q9Y5M8|SRPRB_HUMAN	704	C	5	6	SRPRB	Signal recognition particle receptor subunit beta OS=Homo sapiens OX=9606 GN=SRPRB PE=1 SV=3	271		1	3	2	3		0	1	0	0	1	0
sp|Q9UHX1|PUF60_HUMAN	421	C	0	41	PUF60	Poly(U)-binding-splicing factor PUF60 OS=Homo sapiens OX=9606 GN=PUF60 PE=1 SV=1	559		7	2	6	5		3	5	4	2	4	3
sp|P12763|FETUA_BOVIN_contaminant	1068	C	27	0	AHSG	Alpha-2-HS-glycoprotein OS=Bos taurus GN=AHSG PE=1 SV=2	359		2	2	3	2		3	4	2	3	3	3
sp|P29218-3|IMPA1_HUMAN	749	C	0	27	IMPA1	Isoform 3 of Inositol monophosphatase 1 OS=Homo sapiens OX=9606 GN=IMPA1	336		3	1	2	3		3	3	4	3	2	3
sp|P62280|RS11_HUMAN	648	C	0	28	RPS11	40S ribosomal protein S11 OS=Homo sapiens OX=9606 GN=RPS11 PE=1 SV=3	158		3	1	2	3		3	4	2	5	4	1
sp|P02662|CASA1_BOVIN_contaminant	801	C	25	0	CSN1S1	Alpha-S1-casein OS=Bos taurus GN=CSN1S1 PE=1 SV=2	214		3	1	2	3		0	7	1	3	3	2
sp|Q7M3E1|CTRC_BOVIN_contaminant	1375	C	13	10	CTRC	Chymotrypsin-C OS=Bos taurus GN=CTRC PE=1 SV=2	268		2	2	3	2		3	2	4	2	1	2
sp|P42704|LPPRC_HUMAN	130	C	56	24	LRPPRC	Leucine-rich PPR motif-containing protein, mitochondrial OS=Homo sapiens OX=9606 GN=LRPPRC PE=1 SV=3	1394		18	17	22	20		0	0	0	0	2	1
sp|P05141|ADT2_HUMAN	63	C	93	0	SLC25A5	ADP/ATP translocase 2 OS=Homo sapiens OX=9606 GN=SLC25A5 PE=1 SV=7	298		25	31	31	36		1	3	3	4	3	2
sp|P19338|NUCL_HUMAN	246	C	46	52	NCL	Nucleolin OS=Homo sapiens OX=9606 GN=NCL PE=1 SV=3	710		8	7	10	8		5	6	11	13	19	11
sp|O43852-4|CALU_HUMAN	498	C	0	9	CALU	Isoform 4 of Calumenin OS=Homo sapiens OX=9606 GN=CALU	323		13	13	10	21		0	0	1	1	2	1
sp|P08670|VIME_HUMAN	19	C	16	103	VIM	Vimentin OS=Homo sapiens OX=9606 GN=VIM PE=1 SV=4	466		14	7	15	10		4	9	12	12	20	18
sp|P12235|ADT1_HUMAN	63	C	0	4	SLC25A4	ADP/ATP translocase 1 OS=Homo sapiens OX=9606 GN=SLC25A4 PE=1 SV=4	298		7	14	11	14		0	2	1	1	2	1
sp|P23396|RS3_HUMAN	117	C	0	546	RPS3	40S ribosomal protein S3 OS=Homo sapiens OX=9606 GN=RPS3 PE=1 SV=2	243		44	38	50	47		55	73	48	63	65	63
tr|M0QZM1|M0QZM1_HUMAN	17	C	9	0	HNRNPM	Heterogeneous nuclear ribonucleoprotein M (Fragment) OS=Homo sapiens OX=9606 GN=HNRNPM PE=1 SV=1	383		35	36	47	37		30	50	45	67	109	95
sp|P07910-2|HNRPC_HUMAN	959	C	0	185	HNRNPC	Isoform C1 of Heterogeneous nuclear ribonucleoproteins C1/C2 OS=Homo sapiens OX=9606 GN=HNRNPC	293		9	13	16	10		15	16	19	27	30	30
sp|Q01105|SET_HUMAN	708	C	0	21	SET	Protein SET OS=Homo sapiens OX=9606 GN=SET PE=1 SV=3	290		3	2	4	2		0	0	1	3	3	3
sp|P13639|EF2_HUMAN	145	C	93	0	EEF2	Elongation factor 2 OS=Homo sapiens OX=9606 GN=EEF2 PE=1 SV=4	858		10	7	11	9		2	4	19	9	12	15
sp|Q92945|FUBP2_HUMAN	438	C	0	24	KHSRP	Far upstream element-binding protein 2 OS=Homo sapiens OX=9606 GN=KHSRP PE=1 SV=4	711		3	2	3	3		1	1	2	3	3	3
sp|Q12905|ILF2_HUMAN	336	C	0	76	ILF2	Interleukin enhancer-binding factor 2 OS=Homo sapiens OX=9606 GN=ILF2 PE=1 SV=2	390		2	3	4	2		4	8	12	14	14	13
sp|P78347|GTF2I_HUMAN	330	C	0	18	GTF2I	General transcription factor II-I OS=Homo sapiens OX=9606 GN=GTF2I PE=1 SV=2	998		4	1	4	2		0	1	1	2	2	1
tr|G3V325|G3V325_HUMAN	266	C	0	12	ATP5MF-PTCD1	ATP5MF-PTCD1 readthrough OS=Homo sapiens OX=9606 GN=ATP5MF-PTCD1 PE=4 SV=1	749		4	1	3	3		0	0	0	0	1	0
sp|O15269|SPTC1_HUMAN	745	C	7	5	SPTLC1	Serine palmitoyltransferase 1 OS=Homo sapiens OX=9606 GN=SPTLC1 PE=1 SV=1	473		3	2	3	3		0	0	0	0	1	0
sp|P13647|K2C5_HUMAN_contaminant	19	C	0	189	KRT5	Keratin, type II cytoskeletal 5 OS=Homo sapiens GN=KRT5 PE=1 SV=3	590		5	6	2	11		13	26	105	45	31	39
sp|P40938|RFC3_HUMAN	824	C	0	21	RFC3	Replication factor C subunit 3 OS=Homo sapiens OX=9606 GN=RFC3 PE=1 SV=2	356		3	2	3	3		1	2	0	2	2	3
sp|P62241|RS8_HUMAN	72	C	0	30	RPS8	40S ribosomal protein S8 OS=Homo sapiens OX=9606 GN=RPS8 PE=1 SV=2	208		3	2	3	3		2	4	2	3	3	5
sp|P84098|RL19_HUMAN	1133	C	0	21	RPL19	60S ribosomal protein L19 OS=Homo sapiens OX=9606 GN=RPL19 PE=1 SV=1	196		3	2	5	1		1	2	1	2	3	1
sp|P12268|IMDH2_HUMAN	545	C	0	12	IMPDH2	Inosine-5'-monophosphate dehydrogenase 2 OS=Homo sapiens OX=9606 GN=IMPDH2 PE=1 SV=2	514		4	1	3	3		0	0	1	0	0	0
sp|P53007|TXTP_HUMAN	896	C	4	7	SLC25A1	Tricarboxylate transport protein, mitochondrial OS=Homo sapiens OX=9606 GN=SLC25A1 PE=1 SV=2	311		3	2	3	3		0	0	0	0	0	0
sp|P82921|RT21_HUMAN	1138	C	11	0	MRPS21	28S ribosomal protein S21, mitochondrial OS=Homo sapiens OX=9606 GN=MRPS21 PE=1 SV=3	87		3	2	3	3		0	0	0	0	0	0
sp|Q04837|SSBP_HUMAN	1091	C	0	11	SSBP1	Single-stranded DNA-binding protein, mitochondrial OS=Homo sapiens OX=9606 GN=SSBP1 PE=1 SV=1	148		3	2	2	4		0	0	0	0	0	0
sp|P68366|TBA4A_HUMAN	154	C	0	2	TUBA4A	Tubulin alpha-4A chain OS=Homo sapiens OX=9606 GN=TUBA4A PE=1 SV=1	448		18	24	21	28		4	7	8	4	9	9
sp|P38646|GRP75_HUMAN	342	C	72	52	HSPA9	Stress-70 protein, mitochondrial OS=Homo sapiens OX=9606 GN=HSPA9 PE=1 SV=2	679		17	13	19	16		10	8	6	14	9	12
sp|P55795|HNRH2_HUMAN	730	C	34	64	HNRNPH2	Heterogeneous nuclear ribonucleoprotein H2 OS=Homo sapiens OX=9606 GN=HNRNPH2 PE=1 SV=1	449		6	6	6	8		9	9	9	12	18	15
sp|P52597|HNRPF_HUMAN	730	C	24	25	HNRNPF	Heterogeneous nuclear ribonucleoprotein F OS=Homo sapiens OX=9606 GN=HNRNPF PE=1 SV=3	415		5	7	7	7		6	8	3	10	10	10
sp|P24752|THIL_HUMAN	504	C	0	26	ACAT1	Acetyl-CoA acetyltransferase, mitochondrial OS=Homo sapiens OX=9606 GN=ACAT1 PE=1 SV=1	427		8	4	7	7		0	0	0	0	0	0
sp|P05388|RLA0_HUMAN	424	C	0	51	RPLP0	60S acidic ribosomal protein P0 OS=Homo sapiens OX=9606 GN=RPLP0 PE=1 SV=1	317		5	7	6	8		5	5	2	4	5	4
sp|P23284|PPIB_HUMAN	484	C	76	0	PPIB	Peptidyl-prolyl cis-trans isomerase B OS=Homo sapiens OX=9606 GN=PPIB PE=1 SV=2	216		7	5	7	7		7	12	8	8	7	8
sp|Q71U36|TBA1A_HUMAN	154	C	0	169	TUBA1A	Tubulin alpha-1A chain OS=Homo sapiens OX=9606 GN=TUBA1A PE=1 SV=1	451		23	29	28	32		7	9	11	7	12	11
sp|Q9BQE3|TBA1C_HUMAN	154	C	0	14	TUBA1C	Tubulin alpha-1C chain OS=Homo sapiens OX=9606 GN=TUBA1C PE=1 SV=1	449		24	29	28	33		8	10	11	8	13	12
tr|F8W7C6|F8W7C6_HUMAN	736	C	7	35	RPL10	60S ribosomal protein L10 OS=Homo sapiens OX=9606 GN=RPL10 PE=1 SV=2	163		6	7	8	7		0	1	1	3	4	5
sp|P08779|K1C16_HUMAN_contaminant	75	C	0	545	KRT16	Keratin, type I cytoskeletal 16 OS=Homo sapiens GN=KRT16 PE=1 SV=4	473		4	9	3	12		14	22	312	128	48	53
sp|P61981|1433G_HUMAN	18	C	13	0	YWHAG	14-3-3 protein gamma OS=Homo sapiens OX=9606 GN=YWHAG PE=1 SV=2	247		3	3	3	4		1	2	2	5	4	5
sp|P62277|RS13_HUMAN	1005	C	5	20	RPS13	40S ribosomal protein S13 OS=Homo sapiens OX=9606 GN=RPS13 PE=1 SV=2	151		3	3	5	2		1	1	1	3	3	3
sp|Q13185|CBX3_HUMAN	614	C	18	20	CBX3	Chromobox protein homolog 3 OS=Homo sapiens OX=9606 GN=CBX3 PE=1 SV=4	183		2	4	3	4		3	6	4	6	5	4
sp|Q9H936|GHC1_HUMAN	951	C	0	13	SLC25A22	Mitochondrial glutamate carrier 1 OS=Homo sapiens OX=9606 GN=SLC25A22 PE=1 SV=1	323		4	2	3	4		0	0	0	0	0	0
sp|Q96EY1|DNJA3_HUMAN	661	C	2	17	DNAJA3	DnaJ homolog subfamily A member 3, mitochondrial OS=Homo sapiens OX=9606 GN=DNAJA3 PE=1 SV=2	480		3	3	2	5		0	2	0	2	1	1
sp|Q04695|K1C17_HUMAN_contaminant	75	C	0	181	KRT17	Keratin, type I cytoskeletal 17 OS=Homo sapiens GN=KRT17 PE=1 SV=2	432		2	5	2	6		6	11	158	53	18	20
sp|Q9ULX6|AKP8L_HUMAN	606	C	0	16	AKAP8L	A-kinase anchor protein 8-like OS=Homo sapiens OX=9606 GN=AKAP8L PE=1 SV=4	646		5	2	4	4		0	0	0	0	0	1
sp|Q09028|RBBP4_HUMAN	654	C	0	51	RBBP4	Histone-binding protein RBBP4 OS=Homo sapiens OX=9606 GN=RBBP4 PE=1 SV=3	425		2	5	3	5		5	4	6	6	7	8
sp|P00558|PGK1_HUMAN	248	C	0	47	PGK1	Phosphoglycerate kinase 1 OS=Homo sapiens OX=9606 GN=PGK1 PE=1 SV=3	417		4	3	4	4		3	5	8	3	6	7
sp|P68133|ACTS_HUMAN	164	C	0	119	ACTA1	Actin, alpha skeletal muscle OS=Homo sapiens OX=9606 GN=ACTA1 PE=1 SV=1	377		13	11	14	13		9	14	16	17	19	23
sp|O00165-2|HAX1_HUMAN	594	C	0	34	HAX1	Isoform 2 of HCLS1-associated protein X-1 OS=Homo sapiens OX=9606 GN=HAX1	287		9	7	10	8		0	0	0	0	0	0
sp|P62913|RL11_HUMAN	98	C	0	90	RPL11	60S ribosomal protein L11 OS=Homo sapiens OX=9606 GN=RPL11 PE=1 SV=2	178		7	9	6	12		9	11	7	10	11	8
sp|Q13042|CDC16_HUMAN	735	C	0	28	CDC16	Cell division cycle protein 16 homolog OS=Homo sapiens OX=9606 GN=CDC16 PE=1 SV=2	620		4	4	3	6		0	0	1	2	4	4
sp|P07195|LDHB_HUMAN	897	C	0	37	LDHB	L-lactate dehydrogenase B chain OS=Homo sapiens OX=9606 GN=LDHB PE=1 SV=2	334		5	3	5	4		1	2	4	3	5	5
tr|E5RGW4|E5RGW4_HUMAN	74	C	46	0	NPM1	Nucleophosmin (Fragment) OS=Homo sapiens OX=9606 GN=NPM1 PE=1 SV=1	59		2	6	6	3		4	6	6	10	9	10
sp|P60660|MYL6_HUMAN	254	C	0	31	MYL6	Myosin light polypeptide 6 OS=Homo sapiens OX=9606 GN=MYL6 PE=1 SV=2	151		4	4	5	4		2	1	2	3	2	4
sp|P30041|PRDX6_HUMAN	493	C	37	0	PRDX6	Peroxiredoxin-6 OS=Homo sapiens OX=9606 GN=PRDX6 PE=1 SV=3	224		4	4	3	6		1	3	5	4	4	3
sp|P49411|EFTU_HUMAN	65	C	96	11	TUFM	Elongation factor Tu, mitochondrial OS=Homo sapiens OX=9606 GN=TUFM PE=1 SV=2	452		21	23	23	26		1	3	2	3	3	2
sp|P62244|RS15A_HUMAN	1055	C	0	47	RPS15A	40S ribosomal protein S15a OS=Homo sapiens OX=9606 GN=RPS15A PE=1 SV=2	130		5	3	5	4		3	6	3	8	5	5
sp|P51398|RT29_HUMAN	427	C	0	18	DAP3	28S ribosomal protein S29, mitochondrial OS=Homo sapiens OX=9606 GN=DAP3 PE=1 SV=1	398		5	3	5	4		0	0	1	0	0	0
sp|P62750|RL23A_HUMAN	922	C	0	33	RPL23A	60S ribosomal protein L23a OS=Homo sapiens OX=9606 GN=RPL23A PE=1 SV=1	156		5	4	6	4		2	1	2	2	6	1
sp|Q5VTE0|EF1A3_HUMAN	733	C	0	87	EEF1A1P5	Putative elongation factor 1-alpha-like 3 OS=Homo sapiens OX=9606 GN=EEF1A1P5 PE=5 SV=1	462		47	42	49	49		47	41	38	41	41	54
tr|B4DLN1|B4DLN1_HUMAN	1026	C	0	6		cDNA FLJ60124, highly similar to Mitochondrial dicarboxylate carrier OS=Homo sapiens OX=9606 PE=2 SV=1	442		6	3	4	6		0	0	0	0	0	0
sp|Q9UQ80|PA2G4_HUMAN	141	C	0	58	PA2G4	Proliferation-associated protein 2G4 OS=Homo sapiens OX=9606 GN=PA2G4 PE=1 SV=3	394		5	4	5	5		9	6	4	8	6	6
sp|P07900-2|HS90A_HUMAN	77	C	0	67	HSP90AA1	Isoform 2 of Heat shock protein HSP 90-alpha OS=Homo sapiens OX=9606 GN=HSP90AA1	854		9	11	11	11		1	3	4	3	6	8
sp|P18124|RL7_HUMAN	175	C	9	72	RPL7	60S ribosomal protein L7 OS=Homo sapiens OX=9606 GN=RPL7 PE=1 SV=1	248		9	11	14	8		3	6	6	8	9	7
sp|O60762|DPM1_HUMAN	629	C	0	28	DPM1	Dolichol-phosphate mannosyltransferase subunit 1 OS=Homo sapiens OX=9606 GN=DPM1 PE=1 SV=1	260		4	6	5	6		1	1	0	1	2	2
sp|P04843|RPN1_HUMAN	921	C	6	37	RPN1	Dolichyl-diphosphooligosaccharide--protein glycosyltransferase subunit 1 OS=Homo sapiens OX=9606 GN=RPN1 PE=1 SV=1	607		4	6	4	7		5	2	6	1	3	5
sp|P20774|MIME_HUMAN	472	C	11	41	OGN	Mimecan OS=Homo sapiens OX=9606 GN=OGN PE=1 SV=1	298		7	3	5	6		6	6	3	3	6	7
sp|P27708|PYR1_HUMAN	356	C	0	21	CAD	CAD protein OS=Homo sapiens OX=9606 GN=CAD PE=1 SV=3	2225		7	3	6	5		0	0	0	0	0	0
sp|Q3ZCQ8-2|TIM50_HUMAN	343	C	0	24	TIMM50	Isoform 2 of Mitochondrial import inner membrane translocase subunit TIM50 OS=Homo sapiens OX=9606 GN=TIMM50	456		5	5	5	6		1	1	0	1	0	0
sp|P13645|K1C10_HUMAN_contaminant	75	C	0	421	KRT10	Keratin, type I cytoskeletal 10 OS=Homo sapiens GN=KRT10 PE=1 SV=6	584		13	20	14	22		22	36	94	61	41	104
sp|P21333|FLNA_HUMAN	114	C	0	37	FLNA	Filamin-A OS=Homo sapiens OX=9606 GN=FLNA PE=1 SV=4	2647		6	5	7	5		0	3	1	3	4	3
tr|A0A2R8Y793|A0A2R8Y793_HUMAN	164	C	2	53	ACTB	Actin, cytoplasmic 1 (Fragment) OS=Homo sapiens OX=9606 GN=ACTB PE=1 SV=1	309		13	10	13	12		11	18	16	15	20	25
sp|P55209|NP1L1_HUMAN	710	C	0	29	NAP1L1	Nucleosome assembly protein 1-like 1 OS=Homo sapiens OX=9606 GN=NAP1L1 PE=1 SV=1	391		4	7	6	6		2	0	1	1	0	2
tr|A8MXP9|A8MXP9_HUMAN	459	C	0	185	MATR3	Matrin-3 OS=Homo sapiens OX=9606 GN=MATR3 PE=1 SV=1	895		16	9	12	15		11	22	16	21	31	32
sp|Q92616|GCN1_HUMAN	278	C	25	0	GCN1	eIF-2-alpha kinase activator GCN1 OS=Homo sapiens OX=9606 GN=GCN1 PE=1 SV=6	2671		8	4	7	6		0	0	0	0	0	0
sp|P62258|1433E_HUMAN	18	C	0	54	YWHAE	14-3-3 protein epsilon OS=Homo sapiens OX=9606 GN=YWHAE PE=1 SV=1	255		7	6	6	8		1	1	1	5	9	10
sp|Q15233|NONO_HUMAN	44	C	0	46	NONO	Non-POU domain-containing octamer-binding protein OS=Homo sapiens OX=9606 GN=NONO PE=1 SV=4	471		9	4	7	7		1	2	3	3	12	8
sp|P02533|K1C14_HUMAN_contaminant	75	C	0	270	KRT14	Keratin, type I cytoskeletal 14 OS=Homo sapiens GN=KRT14 PE=1 SV=4	472		4	9	4	10		14	26	261	108	42	53
sp|Q15366-2|PCBP2_HUMAN	132	C	0	122	PCBP2	Isoform 2 of Poly(rC)-binding protein 2 OS=Homo sapiens OX=9606 GN=PCBP2	366		15	12	15	14		6	14	7	11	16	12
sp|Q00325|MPCP_HUMAN	886	C	0	27	SLC25A3	Phosphate carrier protein, mitochondrial OS=Homo sapiens OX=9606 GN=SLC25A3 PE=1 SV=2	362		6	7	6	8		0	0	0	0	0	0
sp|Q05639|EF1A2_HUMAN	733	C	0	371	EEF1A2	Elongation factor 1-alpha 2 OS=Homo sapiens OX=9606 GN=EEF1A2 PE=1 SV=1	463		41	37	42	41		36	30	32	35	34	43
sp|O43852-3|CALU_HUMAN	498	C	0	69	CALU	Isoform 3 of Calumenin OS=Homo sapiens OX=9606 GN=CALU	323		15	16	12	21		0	0	1	1	2	1
sp|P06493|CDK1_HUMAN	142	C	0	46	CDK1	Cyclin-dependent kinase 1 OS=Homo sapiens OX=9606 GN=CDK1 PE=1 SV=3	297		7	8	7	9		1	3	1	3	5	5
sp|O95831|AIFM1_HUMAN	37	C	0	42	AIFM1	Apoptosis-inducing factor 1, mitochondrial OS=Homo sapiens OX=9606 GN=AIFM1 PE=1 SV=1	613		11	9	11	10		0	0	0	1	0	0
sp|P52701|MSH6_HUMAN	165	C	0	109	MSH6	DNA mismatch repair protein Msh6 OS=Homo sapiens OX=9606 GN=MSH6 PE=1 SV=2	1360		22	20	21	23		0	0	1	4	7	11
sp|P02769|ALBU_BOVIN_contaminant	106	C	557	0	ALB	Serum albumin OS=Bos taurus GN=ALB PE=1 SV=4	607		49	60	54	60		68	76	47	66	73	69
sp|P50454|SERPH_HUMAN	412	C	0	53	SERPINH1	Serpin H1 OS=Homo sapiens OX=9606 GN=SERPINH1 PE=1 SV=2	418		13	13	16	11		0	0	0	0	0	0
sp|P10809|CH60_HUMAN	269	C	65	47	HSPD1	60 kDa heat shock protein, mitochondrial OS=Homo sapiens OX=9606 GN=HSPD1 PE=1 SV=2	573		22	17	19	21		4	6	6	5	7	5
sp|Q96T58|MINT_HUMAN	45	C	20	8	SPEN	Msx2-interacting protein OS=Homo sapiens OX=9606 GN=SPEN PE=1 SV=1	3664		0	0	0	0		0	0	2	4	13	9
sp|P58107|EPIPL_HUMAN	56	C	0	41	EPPK1	Epiplakin OS=Homo sapiens OX=9606 GN=EPPK1 PE=1 SV=3	5088		0	0	0	0		0	0	19	1	2	19
sp|P33991|MCM4_HUMAN	227	C	0	33	MCM4	DNA replication licensing factor MCM4 OS=Homo sapiens OX=9606 GN=MCM4 PE=1 SV=5	863		0	0	0	0		0	0	4	8	11	10
sp|Q14566|MCM6_HUMAN	370	C	26	0	MCM6	DNA replication licensing factor MCM6 OS=Homo sapiens OX=9606 GN=MCM6 PE=1 SV=1	821		0	0	0	0		0	0	3	3	11	9
sp|Q8WVV4-1|POF1B_HUMAN	624	C	0	41	POF1B	Isoform 1 of Protein POF1B OS=Homo sapiens OX=9606 GN=POF1B	595		0	0	0	0		0	0	18	5	0	18
sp|Q9HCS7|SYF1_HUMAN	128	C	20	0	XAB2	Pre-mRNA-splicing factor SYF1 OS=Homo sapiens OX=9606 GN=XAB2 PE=1 SV=2	855		0	0	0	0		0	0	0	3	7	10
sp|P33993|MCM7_HUMAN	172	C	0	82	MCM7	DNA replication licensing factor MCM7 OS=Homo sapiens OX=9606 GN=MCM7 PE=1 SV=4	719		0	0	0	0		0	2	11	19	29	21
sp|P49736|MCM2_HUMAN	627	C	0	16	MCM2	DNA replication licensing factor MCM2 OS=Homo sapiens OX=9606 GN=MCM2 PE=1 SV=4	904		0	0	0	0		0	0	0	1	8	7
sp|O75691|UTP20_HUMAN	76	C	15	0	UTP20	Small subunit processome component 20 homolog OS=Homo sapiens OX=9606 GN=UTP20 PE=1 SV=3	2785		0	0	0	0		0	0	0	0	9	6
sp|Q15149|PLEC_HUMAN	56	C	0	13	PLEC	Plectin OS=Homo sapiens OX=9606 GN=PLEC PE=1 SV=3	4684		0	0	0	0		0	0	15	1	2	12
sp|O00267|SPT5H_HUMAN	584	C	0	20	SUPT5H	Transcription elongation factor SPT5 OS=Homo sapiens OX=9606 GN=SUPT5H PE=1 SV=1	1087		0	0	0	0		0	0	2	4	7	7
sp|P33992|MCM5_HUMAN	857	C	0	48	MCM5	DNA replication licensing factor MCM5 OS=Homo sapiens OX=9606 GN=MCM5 PE=1 SV=5	734		0	0	0	0		0	1	8	12	15	12
sp|P14735|IDE_HUMAN	465	C	0	26	IDE	Insulin-degrading enzyme OS=Homo sapiens OX=9606 GN=IDE PE=1 SV=4	1019		0	0	0	0		0	0	14	0	1	11
sp|O43251-8|RFOX2_HUMAN	817	C	0	30	RBFOX2	Isoform 8 of RNA binding protein fox-1 homolog 2 OS=Homo sapiens OX=9606 GN=RBFOX2	451		2	4	4	2		0	0	1	5	6	6
sp|Q9BZJ0|CRNL1_HUMAN	309	C	0	15	CRNKL1	Crooked neck-like protein 1 OS=Homo sapiens OX=9606 GN=CRNKL1 PE=1 SV=4	848		0	0	0	0		0	0	1	2	6	6
sp|O60437|PEPL_HUMAN	659	C	0	15	PPL	Periplakin OS=Homo sapiens OX=9606 GN=PPL PE=1 SV=4	1756		0	0	0	0		0	0	3	0	0	12
sp|P36952|SPB5_HUMAN	577	C	8	16	SERPINB5	Serpin B5 OS=Homo sapiens OX=9606 GN=SERPINB5 PE=1 SV=2	375		0	0	0	0		0	0	13	0	2	9
sp|Q7KZ85|SPT6H_HUMAN	890	C	7	16	SUPT6H	Transcription elongation factor SPT6 OS=Homo sapiens OX=9606 GN=SUPT6H PE=1 SV=2	1726		0	0	0	0		0	0	5	7	6	5
sp|P35637|FUS_HUMAN	320	C	0	13	FUS	RNA-binding protein FUS OS=Homo sapiens OX=9606 GN=FUS PE=1 SV=1	526		0	0	0	0		0	0	1	1	4	7
sp|Q8NI36|WDR36_HUMAN	799	C	0	13	WDR36	WD repeat-containing protein 36 OS=Homo sapiens OX=9606 GN=WDR36 PE=1 SV=1	951		0	0	0	0		0	0	0	2	6	5
sp|P29508|SPB3_HUMAN_contaminant	575	C	0	9	SERPINB3	Serpin B3 OS=Homo sapiens GN=SERPINB3 PE=1 SV=2	390		0	0	0	0		0	0	7	2	3	7
sp|O43707|ACTN4_HUMAN	359	C	0	18	ACTN4	Alpha-actinin-4 OS=Homo sapiens OX=9606 GN=ACTN4 PE=1 SV=2	911		0	0	0	0		0	0	8	0	0	10
sp|Q12830|BPTF_HUMAN	1063	C	0	14	BPTF	Nucleosome-remodeling factor subunit BPTF OS=Homo sapiens OX=9606 GN=BPTF PE=1 SV=3	3046		0	0	0	0		0	0	0	4	4	6
sp|P24928|RPB1_HUMAN	192	C	0	30	POLR2A	DNA-directed RNA polymerase II subunit RPB1 OS=Homo sapiens OX=9606 GN=POLR2A PE=1 SV=2	1970		0	0	0	0		0	1	2	6	11	10
sp|Q14137|BOP1_HUMAN	1200	C	0	11	BOP1	Ribosome biogenesis protein BOP1 OS=Homo sapiens OX=9606 GN=BOP1 PE=1 SV=2	746		0	0	0	0		0	0	1	0	5	5
sp|Q9GZL7|WDR12_HUMAN	324	C	10	0	WDR12	Ribosome biogenesis protein WDR12 OS=Homo sapiens OX=9606 GN=WDR12 PE=1 SV=2	423		0	0	0	0		0	0	0	0	5	5
sp|P07476|INVO_HUMAN_contaminant	1019	C	0	15	IVL	Involucrin OS=Homo sapiens GN=IVL PE=1 SV=2	585		0	0	0	0		0	0	6	0	0	9
sp|Q96KR1|ZFR_HUMAN	217	C	10	3	ZFR	Zinc finger RNA-binding protein OS=Homo sapiens OX=9606 GN=ZFR PE=1 SV=2	1074		0	0	0	0		0	0	2	2	4	5
sp|O60306|AQR_HUMAN	284	C	9	3	AQR	RNA helicase aquarius OS=Homo sapiens OX=9606 GN=AQR PE=1 SV=4	1485		0	0	0	0		0	0	1	2	6	3
sp|P55072|TERA_HUMAN	778	C	8	3	VCP	Transitional endoplasmic reticulum ATPase OS=Homo sapiens OX=9606 GN=VCP PE=1 SV=4	806		0	0	0	0		0	0	2	0	0	9
sp|Q96GQ7|DDX27_HUMAN	279	C	0	10	DDX27	Probable ATP-dependent RNA helicase DDX27 OS=Homo sapiens OX=9606 GN=DDX27 PE=1 SV=2	796		0	0	0	0		0	0	0	1	5	4
sp|P42285|MTREX_HUMAN	631	C	8	2	MTREX	Exosome RNA helicase MTR4 OS=Homo sapiens OX=9606 GN=MTREX PE=1 SV=3	1042		0	0	0	0		0	0	0	1	5	4
sp|P12270|TPR_HUMAN	900	C	2	7	TPR	Nucleoprotein TPR OS=Homo sapiens OX=9606 GN=TPR PE=1 SV=3	2363		0	0	0	0		0	0	0	0	5	4
sp|P49792|RBP2_HUMAN	625	C	12	11	RANBP2	E3 SUMO-protein ligase RanBP2 OS=Homo sapiens OX=9606 GN=RANBP2 PE=1 SV=2	3224		2	0	1	1		0	1	0	0	9	9
sp|Q9UNP9-3|PPIE_HUMAN	1069	C	0	12	PPIE	Isoform 3 of Peptidyl-prolyl cis-trans isomerase E OS=Homo sapiens OX=9606 GN=PPIE	314		0	0	0	0		0	0	1	3	4	4
sp|P49750|YLPM1_HUMAN	207	C	0	11	YLPM1	YLP motif-containing protein 1 OS=Homo sapiens OX=9606 GN=YLPM1 PE=1 SV=4	2146		0	0	0	0		0	0	1	2	4	4
sp|P19387|RPB3_HUMAN	564	C	11	0	POLR2C	DNA-directed RNA polymerase II subunit RPB3 OS=Homo sapiens OX=9606 GN=POLR2C PE=1 SV=2	275		0	0	0	0		0	0	0	3	3	5
sp|O43818|U3IP2_HUMAN	742	C	11	0	RRP9	U3 small nucleolar RNA-interacting protein 2 OS=Homo sapiens OX=9606 GN=RRP9 PE=1 SV=1	475		0	0	0	0		0	0	1	2	5	3
sp|Q15007|FL2D_HUMAN	1326	C	2	8	WTAP	Pre-mRNA-splicing regulator WTAP OS=Homo sapiens OX=9606 GN=WTAP PE=1 SV=2	396		0	0	0	0		0	0	1	1	4	4
sp|Q14690|RRP5_HUMAN	147	C	0	23	PDCD11	Protein RRP5 homolog OS=Homo sapiens OX=9606 GN=PDCD11 PE=1 SV=3	1871		0	0	0	0		1	0	3	2	9	8
sp|P31151|S10A7_HUMAN_contaminant	1031	C	0	36	S100A7	Protein S100-A7 OS=Homo sapiens GN=S100A7 PE=1 SV=4	101		0	0	0	0		1	1	5	3	17	9
sp|O00541|PESC_HUMAN	908	C	0	9	PES1	Pescadillo homolog OS=Homo sapiens OX=9606 GN=PES1 PE=1 SV=1	588		0	0	0	0		0	0	0	1	4	4
sp|Q9NWB6|ARGL1_HUMAN	1250	C	0	9	ARGLU1	Arginine and glutamate-rich protein 1 OS=Homo sapiens OX=9606 GN=ARGLU1 PE=1 SV=1	273		0	0	0	0		0	0	0	1	4	4
sp|Q5D862|FILA2_HUMAN_contaminant	764	C	0	49	FLG2	Filaggrin-2 OS=Homo sapiens GN=FLG2 PE=1 SV=1	2391		0	0	0	0		0	2	17	5	5	20
sp|Q99459|CDC5L_HUMAN	337	C	54	0	CDC5L	Cell division cycle 5-like protein OS=Homo sapiens OX=9606 GN=CDC5L PE=1 SV=2	802		1	0	1	0		2	1	6	11	16	16
sp|P47929|LEG7_HUMAN_contaminant	423	C	0	33	LGALS7	Galectin-7 OS=Homo sapiens GN=LGALS7 PE=1 SV=2	136		0	0	0	0		0	1	12	5	2	13
sp|P20930|FILA_HUMAN_contaminant	765	C	0	30	FLG	Filaggrin OS=Homo sapiens GN=FLG PE=1 SV=3	4061		0	0	0	0		0	1	12	2	4	11
sp|P48594|SPB4_HUMAN_contaminant	575	C	0	11	SERPINB4	Serpin B4 OS=Homo sapiens GN=SERPINB4 PE=1 SV=2	390		0	0	0	0		0	0	2	2	2	5
sp|Q8WUD4|CCD12_HUMAN	199	C	0	9	CCDC12	Coiled-coil domain-containing protein 12 OS=Homo sapiens OX=9606 GN=CCDC12 PE=1 SV=1	166		0	0	0	0		0	0	1	1	4	3
sp|Q8N5C6|SRBD1_HUMAN	694	C	4	5	SRBD1	S1 RNA-binding domain-containing protein 1 OS=Homo sapiens OX=9606 GN=SRBD1 PE=1 SV=2	995		0	0	0	0		0	0	0	2	2	5
sp|Q8NEY8-2|PPHLN_HUMAN	1049	C	0	9	PPHLN1	Isoform 2 of Periphilin-1 OS=Homo sapiens OX=9606 GN=PPHLN1	374		0	0	0	0		0	0	0	2	4	3
sp|P35251|RFC1_HUMAN	31	C	0	8	RFC1	Replication factor C subunit 1 OS=Homo sapiens OX=9606 GN=RFC1 PE=1 SV=4	1148		0	0	0	0		0	0	0	1	3	4
sp|Q9HCG8|CWC22_HUMAN	463	C	0	7	CWC22	Pre-mRNA-splicing factor CWC22 homolog OS=Homo sapiens OX=9606 GN=CWC22 PE=1 SV=3	908		0	0	0	0		0	0	0	0	5	2
sp|Q8IWA0|WDR75_HUMAN	1387	C	7	0	WDR75	WD repeat-containing protein 75 OS=Homo sapiens OX=9606 GN=WDR75 PE=1 SV=1	830		0	0	0	0		0	0	0	0	3	4
sp|O75525|KHDR3_HUMAN	367	C	0	6	KHDRBS3	KH domain-containing, RNA-binding, signal transduction-associated protein 3 OS=Homo sapiens OX=9606 GN=KHDRBS3 PE=1 SV=1	346		2	0	1	1		0	0	4	4	4	2
sp|Q14807|KIF22_HUMAN	305	C	0	11	KIF22	Kinesin-like protein KIF22 OS=Homo sapiens OX=9606 GN=KIF22 PE=1 SV=5	665		0	0	0	0		0	0	2	3	3	3
sp|Q09666|AHNK_HUMAN	108	C	11	0	AHNAK	Neuroblast differentiation-associated protein AHNAK OS=Homo sapiens OX=9606 GN=AHNAK PE=1 SV=2	5890		0	0	0	0		0	0	5	0	1	5
sp|P40937|RFC5_HUMAN	892	C	0	18	RFC5	Replication factor C subunit 5 OS=Homo sapiens OX=9606 GN=RFC5 PE=1 SV=1	340		2	2	2	2		0	0	2	2	3	3
sp|P20585|MSH3_HUMAN	390	C	0	9	MSH3	DNA mismatch repair protein Msh3 OS=Homo sapiens OX=9606 GN=MSH3 PE=1 SV=4	1137		0	0	0	0		0	0	0	3	3	3
sp|Q69YN4|VIR_HUMAN	1067	C	0	9	VIRMA	Protein virilizer homolog OS=Homo sapiens OX=9606 GN=VIRMA PE=1 SV=2	1812		0	0	0	0		0	0	2	1	3	3
sp|P06396|GELS_HUMAN	160	C	0	8	GSN	Gelsolin OS=Homo sapiens OX=9606 GN=GSN PE=1 SV=1	782		0	0	0	0		0	0	2	0	0	6
sp|Q9Y5B6|PAXB1_HUMAN	236	C	2	6	PAXBP1	PAX3- and PAX7-binding protein 1 OS=Homo sapiens OX=9606 GN=PAXBP1 PE=1 SV=2	917		0	0	0	0		0	0	1	1	5	1
sp|Q96C57|CSTOS_HUMAN	655	C	0	8	CUSTOS	Protein CUSTOS OS=Homo sapiens OX=9606 GN=CUSTOS PE=1 SV=2	262		0	0	0	0		0	0	0	2	4	2
sp|O43395|PRPF3_HUMAN	833	C	4	4	PRPF3	U4/U6 small nuclear ribonucleoprotein Prp3 OS=Homo sapiens OX=9606 GN=PRPF3 PE=1 SV=2	683		0	0	0	0		0	0	0	2	2	4
sp|Q6DKI1|RL7L_HUMAN	1144	C	2	5	RPL7L1	60S ribosomal protein L7-like 1 OS=Homo sapiens OX=9606 GN=RPL7L1 PE=1 SV=2	255		0	0	0	0		0	0	0	1	3	3
sp|O75400|PR40A_HUMAN	792	C	0	11	PRPF40A	Pre-mRNA-processing factor 40 homolog A OS=Homo sapiens OX=9606 GN=PRPF40A PE=1 SV=2	957		1	1	1	1		0	0	1	0	2	4
sp|Q9H1E3|NUCKS_HUMAN	392	C	4	2	NUCKS1	Nuclear ubiquitous casein and cyclin-dependent kinase substrate 1 OS=Homo sapiens OX=9606 GN=NUCKS1 PE=1 SV=1	243		0	0	0	0		0	0	0	0	3	3
sp|Q8TAD8|SNIP1_HUMAN	748	C	6	0	SNIP1	Smad nuclear-interacting protein 1 OS=Homo sapiens OX=9606 GN=SNIP1 PE=1 SV=1	396		0	0	0	0		0	0	0	0	3	3
sp|Q96DT7|ZBT10_HUMAN	769	C	0	6	ZBTB10	Zinc finger and BTB domain-containing protein 10 OS=Homo sapiens OX=9606 GN=ZBTB10 PE=1 SV=2	871		0	0	0	0		0	0	0	0	3	3
sp|Q12769|NU160_HUMAN	1386	C	1	5	NUP160	Nuclear pore complex protein Nup160 OS=Homo sapiens OX=9606 GN=NUP160 PE=1 SV=3	1436		0	0	0	0		0	0	0	0	3	3
sp|Q6PJT7|ZC3HE_HUMAN	1445	C	0	6	ZC3H14	Zinc finger CCCH domain-containing protein 14 OS=Homo sapiens OX=9606 GN=ZC3H14 PE=1 SV=1	736		0	0	0	0		0	0	0	0	3	3
sp|O75152|ZC11A_HUMAN	51	C	2	31	ZC3H11A	Zinc finger CCCH domain-containing protein 11A OS=Homo sapiens OX=9606 GN=ZC3H11A PE=1 SV=3	810		0	0	0	0		0	2	6	7	9	9
sp|Q13242|SRSF9_HUMAN	435	C	15	29	SRSF9	Serine/arginine-rich splicing factor 9 OS=Homo sapiens OX=9606 GN=SRSF9 PE=1 SV=1	221		1	0	1	0		1	2	7	8	12	12
sp|Q9C075|K1C23_HUMAN_contaminant	75	C	0	11	KRT23	Keratin, type I cytoskeletal 23 OS=Homo sapiens GN=KRT23 PE=1 SV=2	422		0	0	0	0		0	0	8	0	0	5
sp|Q14574|DSC3_HUMAN_contaminant	294	C	0	13	DSC3	Desmocollin-3 OS=Homo sapiens GN=DSC3 PE=1 SV=3	896		0	0	0	0		0	0	8	0	1	4
sp|P05109|S10A8_HUMAN_contaminant	272	C	0	10	S100A8	Protein S100-A8 OS=Homo sapiens GN=S100A8 PE=1 SV=1	93		0	0	0	0		0	0	4	1	4	1
sp|P25440-2|BRD2_HUMAN	362	C	0	31	BRD2	Isoform 2 of Bromodomain-containing protein 2 OS=Homo sapiens OX=9606 GN=BRD2	836		0	0	0	0		0	2	7	7	10	7
sp|Q6ZRS2|SRCAP_HUMAN	865	C	0	8	SRCAP	Helicase SRCAP OS=Homo sapiens OX=9606 GN=SRCAP PE=1 SV=3	3230		0	0	0	0		0	0	2	1	3	2
sp|Q96MU7|YTDC1_HUMAN	995	C	0	8	YTHDC1	YTH domain-containing protein 1 OS=Homo sapiens OX=9606 GN=YTHDC1 PE=1 SV=3	727		0	0	0	0		0	0	1	2	3	2
sp|O60885|BRD4_HUMAN	362	C	0	7	BRD4	Bromodomain-containing protein 4 OS=Homo sapiens OX=9606 GN=BRD4 PE=1 SV=2	1362		0	0	0	0		0	0	1	1	3	2
sp|P42357|HUTH_HUMAN	139	C	0	7	HAL	Histidine ammonia-lyase OS=Homo sapiens OX=9606 GN=HAL PE=1 SV=1	657		0	0	0	0		0	0	2	0	0	5
sp|Q7Z406-2|MYH14_HUMAN	306	C	0	7	MYH14	Isoform 2 of Myosin-14 OS=Homo sapiens OX=9606 GN=MYH14	2036		0	0	0	0		0	0	2	0	0	5
sp|Q92817|EVPL_HUMAN	595	C	0	7	EVPL	Envoplakin OS=Homo sapiens OX=9606 GN=EVPL PE=1 SV=3	2033		0	0	0	0		0	0	2	0	0	5
sp|Q8N163-2|CCAR2_HUMAN	13	C	0	6	CCAR2	Isoform 2 of Cell cycle and apoptosis regulator protein 2 OS=Homo sapiens OX=9606 GN=CCAR2	923		0	0	0	0		0	0	0	1	3	2
sp|Q06323-2|PSME1_HUMAN	321	C	0	6	PSME1	Isoform 2 of Proteasome activator complex subunit 1 OS=Homo sapiens OX=9606 GN=PSME1	250		0	0	0	0		0	0	1	0	3	2
sp|Q9BV38|WDR18_HUMAN	555	C	0	24	WDR18	WD repeat-containing protein 18 OS=Homo sapiens OX=9606 GN=WDR18 PE=1 SV=2	432		6	3	5	4		0	0	0	1	2	3
sp|Q969X6|UTP4_HUMAN	623	C	0	6	UTP4	U3 small nucleolar RNA-associated protein 4 homolog OS=Homo sapiens OX=9606 GN=UTP4 PE=1 SV=1	686		0	0	0	0		0	0	0	1	2	3
sp|Q9H6R4|NOL6_HUMAN	346	C	0	5	NOL6	Nucleolar protein 6 OS=Homo sapiens OX=9606 GN=NOL6 PE=1 SV=2	1146		0	0	0	0		0	0	0	0	3	2
sp|Q9NYH9|UTP6_HUMAN	756	C	5	0	UTP6	U3 small nucleolar RNA-associated protein 6 homolog OS=Homo sapiens OX=9606 GN=UTP6 PE=2 SV=2	597		0	0	0	0		0	0	0	0	2	3
sp|Q9H583|HEAT1_HUMAN	963	C	0	5	HEATR1	HEAT repeat-containing protein 1 OS=Homo sapiens OX=9606 GN=HEATR1 PE=1 SV=3	2144		0	0	0	0		0	0	0	0	2	3
sp|Q9H8H0|NOL11_HUMAN	998	C	0	5	NOL11	Nucleolar protein 11 OS=Homo sapiens OX=9606 GN=NOL11 PE=1 SV=1	719		0	0	0	0		0	0	0	0	3	2
sp|Q96ME7|ZN512_HUMAN	1126	C	0	5	ZNF512	Zinc finger protein 512 OS=Homo sapiens OX=9606 GN=ZNF512 PE=1 SV=2	567		0	0	0	0		0	0	0	0	3	2
sp|Q15061|WDR43_HUMAN	1222	C	4	1	WDR43	WD repeat-containing protein 43 OS=Homo sapiens OX=9606 GN=WDR43 PE=1 SV=3	677		0	0	0	0		0	0	0	0	2	3
sp|Q9NY61|AATF_HUMAN	1424	C	2	3	AATF	Protein AATF OS=Homo sapiens OX=9606 GN=AATF PE=1 SV=1	560		0	0	0	0		0	0	0	0	2	3
sp|Q9UKV3|ACINU_HUMAN	364	C	0	72	ACIN1	Apoptotic chromatin condensation inducer in the nucleus OS=Homo sapiens OX=9606 GN=ACIN1 PE=1 SV=2	1341		0	0	0	0		2	5	9	10	28	18
sp|P06702|S10A9_HUMAN_contaminant	1175	C	0	29	S100A9	Protein S100-A9 OS=Homo sapiens GN=S100A9 PE=1 SV=1	114		0	0	0	0		0	2	8	3	8	8
sp|Q8IXT5|RB12B_HUMAN	601	C	2	18	RBM12B	RNA-binding protein 12B OS=Homo sapiens OX=9606 GN=RBM12B PE=1 SV=2	1001		0	0	0	0		0	1	3	6	6	4
sp|Q12874|SF3A3_HUMAN	789	C	19	0	SF3A3	Splicing factor 3A subunit 3 OS=Homo sapiens OX=9606 GN=SF3A3 PE=1 SV=1	501		0	0	0	0		1	0	3	5	8	2
sp|P27482|CALL3_HUMAN	11	C	16	0	CALML3	Calmodulin-like protein 3 OS=Homo sapiens OX=9606 GN=CALML3 PE=1 SV=2	149		0	2	0	2		0	2	7	3	11	4
sp|O60508|PRP17_HUMAN	630	C	3	21	CDC40	Pre-mRNA-processing factor 17 OS=Homo sapiens OX=9606 GN=CDC40 PE=1 SV=1	579		0	0	0	0		0	2	2	5	6	9
sp|Q8IX01|SUGP2_HUMAN	271	C	0	44	SUGP2	SURP and G-patch domain-containing protein 2 OS=Homo sapiens OX=9606 GN=SUGP2 PE=1 SV=2	1082		3	0	1	2		0	3	8	7	12	8
sp|P04040|CATA_HUMAN	87	C	17	0	CAT	Catalase OS=Homo sapiens OX=9606 GN=CAT PE=1 SV=3	527		0	0	0	0		0	0	9	4	1	3
sp|Q8N7H5|PAF1_HUMAN	1267	C	0	9	PAF1	RNA polymerase II-associated factor 1 homolog OS=Homo sapiens OX=9606 GN=PAF1 PE=1 SV=2	531		0	0	0	0		0	0	2	3	2	2
sp|Q15022|SUZ12_HUMAN	249	C	0	20	SUZ12	Polycomb protein SUZ12 OS=Homo sapiens OX=9606 GN=SUZ12 PE=1 SV=3	739		0	0	0	0		0	1	3	7	5	4
sp|P19388|RPAB1_HUMAN	260	C	0	8	POLR2E	DNA-directed RNA polymerases I, II, and III subunit RPABC1 OS=Homo sapiens OX=9606 GN=POLR2E PE=1 SV=4	210		0	0	0	0		0	0	1	3	2	2
sp|P19971|TYPH_HUMAN	274	C	0	8	TYMP	Thymidine phosphorylase OS=Homo sapiens OX=9606 GN=TYMP PE=1 SV=2	482		0	0	0	0		0	0	4	0	2	2
sp|Q9BUJ2|HNRL1_HUMAN	1062	C	0	7	HNRNPUL1	Heterogeneous nuclear ribonucleoprotein U-like protein 1 OS=Homo sapiens OX=9606 GN=HNRNPUL1 PE=1 SV=2	856		0	0	0	0		0	0	1	2	3	1
sp|Q9NWH9|SLTM_HUMAN	1330	C	0	7	SLTM	SAFB-like transcription modulator OS=Homo sapiens OX=9606 GN=SLTM PE=1 SV=2	1034		0	0	0	0		0	0	1	2	2	2
sp|O75934|SPF27_HUMAN	653	C	6	0	BCAS2	Pre-mRNA-splicing factor SPF27 OS=Homo sapiens OX=9606 GN=BCAS2 PE=1 SV=1	225		0	0	0	0		0	0	1	1	3	1
sp|P45880-1|VDAC2_HUMAN	976	C	0	14	VDAC2	Isoform 1 of Voltage-dependent anion-selective channel protein 2 OS=Homo sapiens OX=9606 GN=VDAC2	309		3	1	2	2		0	0	1	1	2	2
sp|Q15181|IPYR_HUMAN	131	C	3	4	PPA1	Inorganic pyrophosphatase OS=Homo sapiens OX=9606 GN=PPA1 PE=1 SV=2	289		1	1	0	2		0	0	1	0	2	2
sp|O43172|PRP4_HUMAN	312	C	0	5	PRPF4	U4/U6 small nuclear ribonucleoprotein Prp4 OS=Homo sapiens OX=9606 GN=PRPF4 PE=1 SV=2	522		0	0	0	0		0	0	0	1	3	1
sp|Q9UIF9|BAZ2A_HUMAN	495	C	0	5	BAZ2A	Bromodomain adjacent to zinc finger domain protein 2A OS=Homo sapiens OX=9606 GN=BAZ2A PE=1 SV=4	1905		0	0	0	0		0	0	0	1	2	2
sp|Q7Z6E9|RBBP6_HUMAN	645	C	0	5	RBBP6	E3 ubiquitin-protein ligase RBBP6 OS=Homo sapiens OX=9606 GN=RBBP6 PE=1 SV=1	1792		0	0	0	0		0	0	0	1	3	1
sp|Q9NXE4-4|NSMA3_HUMAN	871	C	0	7	SMPD4	Isoform 4 of Sphingomyelin phosphodiesterase 4 OS=Homo sapiens OX=9606 GN=SMPD4	912		0	1	1	0		0	0	1	0	1	3
sp|Q9NQG5|RPR1B_HUMAN	1077	C	1	4	RPRD1B	Regulation of nuclear pre-mRNA domain-containing protein 1B OS=Homo sapiens OX=9606 GN=RPRD1B PE=1 SV=1	326		0	0	0	0		0	0	0	1	3	1
sp|Q9NZM5|NOP53_HUMAN	1203	C	4	1	NOP53	Ribosome biogenesis protein NOP53 OS=Homo sapiens OX=9606 GN=NOP53 PE=1 SV=2	478		0	0	0	0		0	0	1	0	2	2
sp|P61009|SPCS3_HUMAN	1392	C	5	0	SPCS3	Signal peptidase complex subunit 3 OS=Homo sapiens OX=9606 GN=SPCS3 PE=1 SV=1	180		0	0	0	0		0	0	0	1	2	2
tr|A0A1B0GVI3|A0A1B0GVI3_HUMAN	1489	C	5	0	KRT10	Keratin, type I cytoskeletal 10 (Fragment) OS=Homo sapiens OX=9606 GN=KRT10 PE=1 SV=1	107		0	0	0	0		0	0	1	0	1	3
sp|Q96GN5|CDA7L_HUMAN	149	C	0	4	CDCA7L	Cell division cycle-associated 7-like protein OS=Homo sapiens OX=9606 GN=CDCA7L PE=1 SV=2	454		0	0	0	0		0	0	0	0	3	1
sp|Q9Y5J1|UTP18_HUMAN	159	C	4	0	UTP18	U3 small nucleolar RNA-associated protein 18 homolog OS=Homo sapiens OX=9606 GN=UTP18 PE=1 SV=3	556		0	0	0	0		0	0	0	0	3	1
sp|O00566|MPP10_HUMAN	1453	C	2	2	MPHOSPH10	U3 small nucleolar ribonucleoprotein protein MPP10 OS=Homo sapiens OX=9606 GN=MPHOSPH10 PE=1 SV=2	681		0	0	0	0		0	0	0	0	2	2
sp|Q9BW27|NUP85_HUMAN	1454	C	0	4	NUP85	Nuclear pore complex protein Nup85 OS=Homo sapiens OX=9606 GN=NUP85 PE=1 SV=1	656		0	0	0	0		0	0	0	0	2	2
sp|O15164|TIF1A_HUMAN	1570	C	0	4	TRIM24	Transcription intermediary factor 1-alpha OS=Homo sapiens OX=9606 GN=TRIM24 PE=1 SV=3	1050		0	0	0	0		0	0	0	0	2	2
sp|P07108-5|ACBP_HUMAN	1432	C	0	4	DBI	Isoform 5 of Acyl-CoA-binding protein OS=Homo sapiens OX=9606 GN=DBI	148		0	0	0	0		0	0	0	0	4	0
sp|O75530-2|EED_HUMAN	600	C	0	20	EED	Isoform 2 of Polycomb protein EED OS=Homo sapiens OX=9606 GN=EED	466		0	0	0	0		1	0	3	8	4	4
sp|Q9UNX4|WDR3_HUMAN	638	C	15	0	WDR3	WD repeat-containing protein 3 OS=Homo sapiens OX=9606 GN=WDR3 PE=1 SV=1	943		0	0	0	0		0	2	0	1	6	6
sp|P05089|ARGI1_HUMAN_contaminant	987	C	0	11	ARG1	Arginase-1 OS=Homo sapiens GN=ARG1 PE=1 SV=2	322		0	0	0	0		0	0	6	2	2	1
sp|Q6ZVX7|FBX50_HUMAN	1421	C	11	0	NCCRP1	F-box only protein 50 OS=Homo sapiens OX=9606 GN=NCCRP1 PE=1 SV=1	275		0	0	0	0		0	0	6	2	0	3
sp|P17931|LEG3_HUMAN	1152	C	4	5	LGALS3	Galectin-3 OS=Homo sapiens OX=9606 GN=LGALS3 PE=1 SV=5	250		0	0	0	0		0	0	6	0	0	3
sp|P05412|JUN_HUMAN	1401	C	7	0	JUN	Transcription factor AP-1 OS=Homo sapiens OX=9606 GN=JUN PE=1 SV=2	331		0	0	0	0		0	0	2	2	1	2
sp|P21127|CD11B_HUMAN	313	C	0	6	CDK11B	Cyclin-dependent kinase 11B OS=Homo sapiens OX=9606 GN=CDK11B PE=1 SV=4	795		0	0	0	0		0	0	2	1	1	2
sp|P35754|GLRX1_HUMAN	340	C	6	0	GLRX	Glutaredoxin-1 OS=Homo sapiens OX=9606 GN=GLRX PE=1 SV=2	106		0	0	0	0		0	0	3	0	2	1
sp|Q96EK6|GNA1_HUMAN	1359	C	0	11	GNPNAT1	Glucosamine 6-phosphate N-acetyltransferase OS=Homo sapiens OX=9606 GN=GNPNAT1 PE=1 SV=1	184		1	2	1	2		0	0	1	1	2	1
sp|Q13595|TRA2A_HUMAN	46	C	0	13	TRA2A	Transformer-2 protein homolog alpha OS=Homo sapiens OX=9606 GN=TRA2A PE=1 SV=1	282		0	0	0	0		1	1	2	5	7	4
sp|Q6PD62|CTR9_HUMAN	864	C	4	0	CTR9	RNA polymerase-associated protein CTR9 homolog OS=Homo sapiens OX=9606 GN=CTR9 PE=1 SV=1	1173		0	0	0	0		0	0	1	0	2	1
sp|Q8N1G0|ZN687_HUMAN	1411	C	0	4	ZNF687	Zinc finger protein 687 OS=Homo sapiens OX=9606 GN=ZNF687 PE=1 SV=1	1237		0	0	0	0		0	0	1	0	2	1
sp|Q14011-2|CIRBP_HUMAN	1617	C	0	6	CIRBP	Isoform 2 of Cold-inducible RNA-binding protein OS=Homo sapiens OX=9606 GN=CIRBP	263		0	1	1	0		0	0	0	1	2	1
sp|P62995|TRA2B_HUMAN	46	C	0	18	TRA2B	Transformer-2 protein homolog beta OS=Homo sapiens OX=9606 GN=TRA2B PE=1 SV=1	288		0	0	0	0		1	1	2	3	7	4
sp|Q68CQ4|DIEXF_HUMAN	215	C	4	6	DIEXF	Digestive organ expansion factor homolog OS=Homo sapiens OX=9606 GN=DIEXF PE=1 SV=2	756		0	0	0	0		0	1	1	1	4	3
sp|Q53F19|NCBP3_HUMAN	152	C	1	2	NCBP3	Nuclear cap-binding protein subunit 3 OS=Homo sapiens OX=9606 GN=NCBP3 PE=1 SV=2	620		0	0	0	0		0	0	0	0	1	2
sp|Q8IV08|PLD3_HUMAN	265	C	5	0	PLD3	5'-3' exonuclease PLD3 OS=Homo sapiens OX=9606 GN=PLD3 PE=1 SV=1	490		0	1	0	1		0	0	0	0	1	2
sp|Q9UJX2|CDC23_HUMAN	283	C	0	3	CDC23	Cell division cycle protein 23 homolog OS=Homo sapiens OX=9606 GN=CDC23 PE=1 SV=3	597		0	0	0	0		0	0	0	0	3	0
sp|P0DN76|U2AF5_HUMAN	402	C	0	3	U2AF1L5	Splicing factor U2AF 35 kDa subunit-like protein OS=Homo sapiens OX=9606 GN=U2AF1L5 PE=1 SV=1	240		0	0	0	0		0	0	0	0	3	0
sp|Q96P11-4|NSUN5_HUMAN	444	C	0	5	NSUN5	Isoform 4 of Probable 28S rRNA (cytosine-C(5))-methyltransferase OS=Homo sapiens OX=9606 GN=NSUN5	470		1	0	0	1		0	0	0	0	2	1
sp|Q9BVJ6|UT14A_HUMAN	616	C	1	2	UTP14A	U3 small nucleolar RNA-associated protein 14 homolog A OS=Homo sapiens OX=9606 GN=UTP14A PE=1 SV=1	771		0	0	0	0		0	0	0	0	2	1
sp|Q8IY37|DHX37_HUMAN	759	C	0	3	DHX37	Probable ATP-dependent RNA helicase DHX37 OS=Homo sapiens OX=9606 GN=DHX37 PE=1 SV=1	1157		0	0	0	0		0	0	0	0	2	1
sp|Q01780|EXOSX_HUMAN	816	C	0	3	EXOSC10	Exosome component 10 OS=Homo sapiens OX=9606 GN=EXOSC10 PE=1 SV=2	885		0	0	0	0		0	0	0	0	1	2
sp|Q8TDD1-2|DDX54_HUMAN	869	C	0	3	DDX54	Isoform 2 of ATP-dependent RNA helicase DDX54 OS=Homo sapiens OX=9606 GN=DDX54	882		0	0	0	0		0	0	0	0	3	0
sp|O95639|CPSF4_HUMAN	874	C	0	3	CPSF4	Cleavage and polyadenylation specificity factor subunit 4 OS=Homo sapiens OX=9606 GN=CPSF4 PE=1 SV=1	269		0	0	0	0		0	0	0	0	2	1
sp|O14647|CHD2_HUMAN	1028	C	0	3	CHD2	Chromodomain-helicase-DNA-binding protein 2 OS=Homo sapiens OX=9606 GN=CHD2 PE=1 SV=2	1828		0	0	0	0		0	0	0	0	2	1
sp|P46100|ATRX_HUMAN	1033	C	0	3	ATRX	Transcriptional regulator ATRX OS=Homo sapiens OX=9606 GN=ATRX PE=1 SV=5	2492		0	0	0	0		0	0	0	0	1	2
sp|P62875|RPAB5_HUMAN	1282	C	3	0	POLR2L	DNA-directed RNA polymerases I, II, and III subunit RPABC5 OS=Homo sapiens OX=9606 GN=POLR2L PE=1 SV=1	67		0	0	0	0		0	0	0	0	1	2
sp|P57740|NU107_HUMAN	1423	C	0	3	NUP107	Nuclear pore complex protein Nup107 OS=Homo sapiens OX=9606 GN=NUP107 PE=1 SV=1	925		0	0	0	0		0	0	0	0	2	1
sp|Q96FV9|THOC1_HUMAN	1470	C	0	3	THOC1	THO complex subunit 1 OS=Homo sapiens OX=9606 GN=THOC1 PE=1 SV=1	657		0	0	0	0		0	0	0	0	2	1
sp|Q86W42|THOC6_HUMAN	1479	C	0	3	THOC6	THO complex subunit 6 homolog OS=Homo sapiens OX=9606 GN=THOC6 PE=1 SV=1	341		0	0	0	0		0	0	0	0	2	1
sp|Q14676|MDC1_HUMAN	16	C	0	124	MDC1	Mediator of DNA damage checkpoint protein 1 OS=Homo sapiens OX=9606 GN=MDC1 PE=1 SV=3	2089		0	0	0	0		1	13	28	25	32	25
sp|Q13123|RED_HUMAN	511	C	9	31	IK	Protein Red OS=Homo sapiens OX=9606 GN=IK PE=1 SV=3	557		1	0	1	0		2	4	3	3	16	10
sp|Q969G3|SMCE1_HUMAN	903	C	0	18	SMARCE1	SWI/SNF-related matrix-associated actin-dependent regulator of chromatin subfamily E member 1 OS=Homo sapiens OX=9606 GN=SMARCE1 PE=1 SV=2	411		2	0	1	1		0	1	3	4	3	3
sp|Q08188|TGM3_HUMAN_contaminant	527	C	0	29	TGM3	Protein-glutamine gamma-glutamyltransferase E OS=Homo sapiens GN=TGM3 PE=1 SV=4	693		0	0	0	0		1	2	11	2	2	11
sp|O94776|MTA2_HUMAN	1308	C	3	4	MTA2	Metastasis-associated protein MTA2 OS=Homo sapiens OX=9606 GN=MTA2 PE=1 SV=1	668		1	1	1	1		0	1	1	2	4	2
sp|Q68E01|INT3_HUMAN	950	C	0	21	INTS3	Integrator complex subunit 3 OS=Homo sapiens OX=9606 GN=INTS3 PE=1 SV=1	1043		3	3	3	3		1	0	0	2	3	3
sp|Q9NQZ2|SAS10_HUMAN	1336	C	8	0	UTP3	Something about silencing protein 10 OS=Homo sapiens OX=9606 GN=UTP3 PE=1 SV=1	479		0	0	0	0		0	1	1	0	3	3
sp|Q9NRL2|BAZ1A_HUMAN	442	C	7	20	BAZ1A	Bromodomain adjacent to zinc finger domain protein 1A OS=Homo sapiens OX=9606 GN=BAZ1A PE=1 SV=2	1556		1	0	1	0		1	3	2	3	10	6
sp|Q3SY84|K2C71_HUMAN_contaminant	19	C	0	6	KRT71	Keratin, type II cytoskeletal 71 OS=Homo sapiens GN=KRT71 PE=1 SV=3	523		1	1	1	1		0	2	10	5	4	5
sp|O60216|RAD21_HUMAN	636	C	17	12	RAD21	Double-strand-break repair protein rad21 homolog OS=Homo sapiens OX=9606 GN=RAD21 PE=1 SV=2	631		0	0	0	0		0	3	6	8	8	4
sp|P14678-3|RSMB_HUMAN	969	C	0	27	SNRPB	Isoform SM-B1 of Small nuclear ribonucleoprotein-associated proteins B and B' OS=Homo sapiens OX=9606 GN=SNRPB	289		2	1	2	1		1	2	2	4	6	6
sp|Q02413|DSG1_HUMAN_contaminant	104	C	0	113	DSG1	Desmoglein-1 OS=Homo sapiens GN=DSG1 PE=1 SV=2	1049		0	0	0	0		3	9	42	18	13	28
sp|Q96T23|RSF1_HUMAN	203	C	0	63	RSF1	Remodeling and spacing factor 1 OS=Homo sapiens OX=9606 GN=RSF1 PE=1 SV=2	1441		0	0	0	0		2	8	2	18	16	17
sp|Q96P63-2|SPB12_HUMAN	81	C	1	11	SERPINB12	Isoform 2 of Serpin B12 OS=Homo sapiens OX=9606 GN=SERPINB12	425		0	0	0	0		0	0	7	3	0	2
sp|P25311|ZA2G_HUMAN	163	C	7	4	AZGP1	Zinc-alpha-2-glycoprotein OS=Homo sapiens OX=9606 GN=AZGP1 PE=1 SV=2	298		0	0	0	0		0	0	7	2	0	2
sp|Q9Y483|MTF2_HUMAN	870	C	0	9	MTF2	Metal-response element-binding transcription factor 2 OS=Homo sapiens OX=9606 GN=MTF2 PE=1 SV=3	593		0	0	0	0		0	0	3	4	1	1
sp|Q01831|XPC_HUMAN	1192	C	0	6	XPC	DNA repair protein complementing XP-C cells OS=Homo sapiens OX=9606 GN=XPC PE=1 SV=4	940		0	0	0	0		0	0	2	2	1	1
sp|Q9NSB2|KRT84_HUMAN_contaminant	19	C	0	4	KRT84	Keratin, type II cuticular Hb4 OS=Homo sapiens GN=KRT84 PE=1 SV=2	600		1	1	1	1		1	1	9	5	3	5
sp|P09211|GSTP1_HUMAN	273	C	0	5	GSTP1	Glutathione S-transferase P OS=Homo sapiens OX=9606 GN=GSTP1 PE=1 SV=2	210		0	0	0	0		0	0	2	1	1	1
sp|Q8N3U4-2|STAG2_HUMAN	844	C	0	13	STAG2	Isoform 2 of Cohesin subunit SA-2 OS=Homo sapiens OX=9606 GN=STAG2	1268		0	0	0	0		0	1	3	4	3	2
sp|Q9Y2W2|WBP11_HUMAN	420	C	4	0	WBP11	WW domain-binding protein 11 OS=Homo sapiens OX=9606 GN=WBP11 PE=1 SV=1	641		0	0	0	0		0	0	1	1	2	0
sp|O43663|PRC1_HUMAN	488	C	0	4	PRC1	Protein regulator of cytokinesis 1 OS=Homo sapiens OX=9606 GN=PRC1 PE=1 SV=2	620		0	0	0	0		0	0	1	1	1	1
sp|P52948|NUP98_HUMAN	677	C	0	4	NUP98	Nuclear pore complex protein Nup98-Nup96 OS=Homo sapiens OX=9606 GN=NUP98 PE=1 SV=4	1817		0	0	0	0		0	0	1	1	0	2
sp|O00422-2|SAP18_HUMAN	784	C	0	4	SAP18	Isoform 2 of Histone deacetylase complex subunit SAP18 OS=Homo sapiens OX=9606 GN=SAP18	172		0	0	0	0		0	0	1	1	2	0
sp|O00299|CLIC1_HUMAN	1187	C	4	0	CLIC1	Chloride intracellular channel protein 1 OS=Homo sapiens OX=9606 GN=CLIC1 PE=1 SV=4	241		0	0	0	0		0	0	1	1	1	1
sp|Q8NDT2|RB15B_HUMAN	1519	C	4	0	RBM15B	Putative RNA-binding protein 15B OS=Homo sapiens OX=9606 GN=RBM15B PE=1 SV=3	890		0	0	0	0		0	0	1	1	1	1
sp|Q15050|RRS1_HUMAN	1529	C	4	0	RRS1	Ribosome biogenesis regulatory protein homolog OS=Homo sapiens OX=9606 GN=RRS1 PE=1 SV=2	365		0	0	0	0		0	0	1	1	1	1
sp|Q96T37|RBM15_HUMAN	830	C	0	11	RBM15	RNA-binding protein 15 OS=Homo sapiens OX=9606 GN=RBM15 PE=1 SV=2	977		0	0	0	0		0	1	2	3	4	1
sp|P61221|ABCE1_HUMAN	212	C	0	3	ABCE1	ATP-binding cassette sub-family E member 1 OS=Homo sapiens OX=9606 GN=ABCE1 PE=1 SV=1	599		0	0	0	0		0	0	0	1	1	1
sp|Q96B54|ZN428_HUMAN	252	C	0	3	ZNF428	Zinc finger protein 428 OS=Homo sapiens OX=9606 GN=ZNF428 PE=1 SV=2	188		0	0	0	0		0	0	0	1	1	1
sp|P54577|SYYC_HUMAN	299	C	2	1	YARS	Tyrosine--tRNA ligase, cytoplasmic OS=Homo sapiens OX=9606 GN=YARS PE=1 SV=4	528		0	0	0	0		0	0	0	1	1	1
sp|O75190|DNJB6_HUMAN	318	C	0	11	DNAJB6	DnaJ homolog subfamily B member 6 OS=Homo sapiens OX=9606 GN=DNAJB6 PE=1 SV=2	326		2	2	3	1		0	0	1	0	1	1
sp|Q03111|ENL_HUMAN	431	C	3	0	MLLT1	Protein ENL OS=Homo sapiens OX=9606 GN=MLLT1 PE=1 SV=2	559		0	0	0	0		0	0	0	1	1	1
sp|P59998-2|ARPC4_HUMAN	770	C	0	3	ARPC4	Isoform 2 of Actin-related protein 2/3 complex subunit 4 OS=Homo sapiens OX=9606 GN=ARPC4	625		0	0	0	0		0	0	1	0	1	1
sp|Q14966|ZN638_HUMAN	787	C	0	3	ZNF638	Zinc finger protein 638 OS=Homo sapiens OX=9606 GN=ZNF638 PE=1 SV=2	1978		0	0	0	0		0	0	0	1	1	1
sp|Q9GZS3|WDR61_HUMAN	790	C	0	5	WDR61	WD repeat-containing protein 61 OS=Homo sapiens OX=9606 GN=WDR61 PE=1 SV=1	305		0	1	1	0		0	0	0	1	1	1
sp|Q6KC79|NIPBL_HUMAN	895	C	0	3	NIPBL	Nipped-B-like protein OS=Homo sapiens OX=9606 GN=NIPBL PE=1 SV=2	2804		0	0	0	0		0	0	0	1	1	1
sp|Q8IXM2-3|BAP18_HUMAN	1184	C	0	3	BAP18	Isoform 3 of Chromatin complexes subunit BAP18 OS=Homo sapiens OX=9606 GN=BAP18	192		0	0	0	0		0	0	1	0	1	1
sp|Q13868|EXOS2_HUMAN	1238	C	0	3	EXOSC2	Exosome complex component RRP4 OS=Homo sapiens OX=9606 GN=EXOSC2 PE=1 SV=2	293		0	0	0	0		0	0	0	1	2	0
sp|Q8TBK6|ZCH10_HUMAN	1280	C	0	3	ZCCHC10	Zinc finger CCHC domain-containing protein 10 OS=Homo sapiens OX=9606 GN=ZCCHC10 PE=1 SV=1	192		0	0	0	0		0	0	0	1	1	1
sp|Q96QD9|UIF_HUMAN	1384	C	0	3	FYTTD1	UAP56-interacting factor OS=Homo sapiens OX=9606 GN=FYTTD1 PE=1 SV=3	318		0	0	0	0		0	0	0	1	1	1
sp|Q8ND82|Z280C_HUMAN	1461	C	0	3	ZNF280C	Zinc finger protein 280C OS=Homo sapiens OX=9606 GN=ZNF280C PE=1 SV=1	737		0	0	0	0		0	0	1	0	1	1
sp|Q92843-2|B2CL2_HUMAN	1534	C	0	3	BCL2L2	Isoform 3 of Bcl-2-like protein 2 OS=Homo sapiens OX=9606 GN=BCL2L2	333		0	0	0	0		0	0	1	0	1	1
sp|P40925-3|MDHC_HUMAN	936	C	0	7	MDH1	Isoform 3 of Malate dehydrogenase, cytoplasmic OS=Homo sapiens OX=9606 GN=MDH1	352		0	0	0	0		0	1	1	0	3	2
sp|O60287|NPA1P_HUMAN	89	C	2	0	URB1	Nucleolar pre-ribosomal-associated protein 1 OS=Homo sapiens OX=9606 GN=URB1 PE=1 SV=4	2271		0	0	0	0		0	0	0	0	1	1
sp|Q03701|CEBPZ_HUMAN	268	C	2	0	CEBPZ	CCAAT/enhancer-binding protein zeta OS=Homo sapiens OX=9606 GN=CEBPZ PE=1 SV=3	1054		0	0	0	0		0	0	0	0	1	1
sp|Q9Y3C1-2|NOP16_HUMAN	297	C	0	2	NOP16	Isoform 2 of Nucleolar protein 16 OS=Homo sapiens OX=9606 GN=NOP16	236		0	0	0	0		0	0	0	0	1	1
sp|P51149|RAB7A_HUMAN	665	C	0	2	RAB7A	Ras-related protein Rab-7a OS=Homo sapiens OX=9606 GN=RAB7A PE=1 SV=1	207		0	0	0	0		0	0	0	0	1	1
sp|Q8NAF0|ZN579_HUMAN	818	C	2	0	ZNF579	Zinc finger protein 579 OS=Homo sapiens OX=9606 GN=ZNF579 PE=1 SV=2	562		0	0	0	0		0	0	0	0	1	1
sp|Q15005|SPCS2_HUMAN	879	C	0	2	SPCS2	Signal peptidase complex subunit 2 OS=Homo sapiens OX=9606 GN=SPCS2 PE=1 SV=3	226		0	0	0	0		0	0	0	0	1	1
sp|Q13206|DDX10_HUMAN	926	C	1	1	DDX10	Probable ATP-dependent RNA helicase DDX10 OS=Homo sapiens OX=9606 GN=DDX10 PE=1 SV=2	875		0	0	0	0		0	0	0	0	0	2
sp|P49821|NDUV1_HUMAN	1011	C	0	2	NDUFV1	NADH dehydrogenase [ubiquinone] flavoprotein 1, mitochondrial OS=Homo sapiens OX=9606 GN=NDUFV1 PE=1 SV=4	464		0	0	0	0		0	0	0	0	1	1
sp|P55201-2|BRPF1_HUMAN	1044	C	0	2	BRPF1	Isoform 2 of Peregrin OS=Homo sapiens OX=9606 GN=BRPF1	1220		0	0	0	0		0	0	0	0	1	1
sp|O60828|PQBP1_HUMAN	1059	C	0	2	PQBP1	Polyglutamine-binding protein 1 OS=Homo sapiens OX=9606 GN=PQBP1 PE=1 SV=1	265		0	0	0	0		0	0	0	0	1	1
sp|Q9UBB9|TFP11_HUMAN	1066	C	1	1	TFIP11	Tuftelin-interacting protein 11 OS=Homo sapiens OX=9606 GN=TFIP11 PE=1 SV=1	837		0	0	0	0		0	0	0	0	1	1
sp|Q96P16|RPR1A_HUMAN	1078	C	0	2	RPRD1A	Regulation of nuclear pre-mRNA domain-containing protein 1A OS=Homo sapiens OX=9606 GN=RPRD1A PE=1 SV=1	312		0	0	0	0		0	0	0	0	2	0
sp|P82979|SARNP_HUMAN	1165	C	0	2	SARNP	SAP domain-containing ribonucleoprotein OS=Homo sapiens OX=9606 GN=SARNP PE=1 SV=3	210		0	0	0	0		0	0	0	0	1	1
sp|P98175-5|RBM10_HUMAN	1214	C	0	2	RBM10	Isoform 5 of RNA-binding protein 10 OS=Homo sapiens OX=9606 GN=RBM10	995		0	0	0	0		0	0	0	0	1	1
sp|Q15024|EXOS7_HUMAN	1229	C	2	0	EXOSC7	Exosome complex component RRP42 OS=Homo sapiens OX=9606 GN=EXOSC7 PE=1 SV=3	291		0	0	0	0		0	0	0	0	1	1
sp|Q9NYB0|TE2IP_HUMAN	1237	C	0	2	TERF2IP	Telomeric repeat-binding factor 2-interacting protein 1 OS=Homo sapiens OX=9606 GN=TERF2IP PE=1 SV=1	399		0	0	0	0		0	0	0	0	1	1
sp|Q6I9Y2|THOC7_HUMAN	1274	C	0	2	THOC7	THO complex subunit 7 homolog OS=Homo sapiens OX=9606 GN=THOC7 PE=1 SV=3	204		0	0	0	0		0	0	0	0	1	1
sp|Q8WYP5-2|ELYS_HUMAN	1307	C	0	2	AHCTF1	Isoform 2 of Protein ELYS OS=Homo sapiens OX=9606 GN=AHCTF1	2301		0	0	0	0		0	0	0	0	2	0
sp|P15104|GLNA_HUMAN	1337	C	0	2	GLUL	Glutamine synthetase OS=Homo sapiens OX=9606 GN=GLUL PE=1 SV=4	373		0	0	0	0		0	0	0	0	0	2
sp|Q53GS9|SNUT2_HUMAN	1398	C	0	2	USP39	U4/U6.U5 tri-snRNP-associated protein 2 OS=Homo sapiens OX=9606 GN=USP39 PE=1 SV=2	565		0	0	0	0		0	0	0	0	1	1
sp|P20719|HXA5_HUMAN	1402	C	2	0	HOXA5	Homeobox protein Hox-A5 OS=Homo sapiens OX=9606 GN=HOXA5 PE=1 SV=2	270		0	0	0	0		0	0	0	0	1	1
sp|Q9BY67-3|CADM1_HUMAN	1458	C	0	4	CADM1	Isoform 3 of Cell adhesion molecule 1 OS=Homo sapiens OX=9606 GN=CADM1	471		0	1	0	1		0	0	0	0	1	1
sp|Q86T24|KAISO_HUMAN	1459	C	2	0	ZBTB33	Transcriptional regulator Kaiso OS=Homo sapiens OX=9606 GN=ZBTB33 PE=1 SV=2	672		0	0	0	0		0	0	0	0	1	1
sp|O75940|SPF30_HUMAN	1471	C	2	0	SMNDC1	Survival of motor neuron-related-splicing factor 30 OS=Homo sapiens OX=9606 GN=SMNDC1 PE=1 SV=1	238		0	0	0	0		0	0	0	0	1	1
sp|Q9Y388|RBMX2_HUMAN	1498	C	0	2	RBMX2	RNA-binding motif protein, X-linked 2 OS=Homo sapiens OX=9606 GN=RBMX2 PE=1 SV=2	322		0	0	0	0		0	0	0	0	1	1
sp|Q9NY93|DDX56_HUMAN	1549	C	0	2	DDX56	Probable ATP-dependent RNA helicase DDX56 OS=Homo sapiens OX=9606 GN=DDX56 PE=1 SV=1	547		0	0	0	0		0	0	0	0	1	1
sp|Q86Y91|KI18B_HUMAN	1579	C	0	2	KIF18B	Kinesin-like protein KIF18B OS=Homo sapiens OX=9606 GN=KIF18B PE=1 SV=4	852		0	0	0	0		0	0	0	0	1	1
sp|O95251|KAT7_HUMAN	1390	C	0	6	KAT7	Histone acetyltransferase KAT7 OS=Homo sapiens OX=9606 GN=KAT7 PE=1 SV=1	611		0	0	0	0		0	1	0	0	3	2
sp|Q5BKZ1|ZN326_HUMAN	525	C	20	16	ZNF326	DBIRD complex subunit ZNF326 OS=Homo sapiens OX=9606 GN=ZNF326 PE=1 SV=2	582		1	0	0	1		1	4	2	11	8	8
tr|K7ENW6|K7ENW6_HUMAN	75	C	1	0	KRT16	Keratin, type I cytoskeletal 16 (Fragment) OS=Homo sapiens OX=9606 GN=KRT16 PE=1 SV=1	162		0	3	0	3		5	5	151	61	15	15
sp|Q9UIG0|BAZ1B_HUMAN	182	C	0	39	BAZ1B	Tyrosine-protein kinase BAZ1B OS=Homo sapiens OX=9606 GN=BAZ1B PE=1 SV=2	1483		0	0	0	0		2	4	7	8	10	8
sp|Q15269|PWP2_HUMAN	79	C	0	13	PWP2	Periodic tryptophan protein 2 homolog OS=Homo sapiens OX=9606 GN=PWP2 PE=2 SV=2	919		0	0	0	0		0	2	1	3	5	2
sp|O15381|NVL_HUMAN	1239	C	0	10	NVL	Nuclear valosin-containing protein-like OS=Homo sapiens OX=9606 GN=NVL PE=1 SV=1	856		0	0	0	0		0	2	1	0	5	2
sp|Q6KB66|K2C80_HUMAN_contaminant	19	C	0	27	KRT80	Keratin, type II cytoskeletal 80 OS=Homo sapiens GN=KRT80 PE=1 SV=2	452		0	0	0	0		1	4	22	6	3	11
sp|Q9NPF5|DMAP1_HUMAN	186	C	4	7	DMAP1	DNA methyltransferase 1-associated protein 1 OS=Homo sapiens OX=9606 GN=DMAP1 PE=1 SV=1	467		0	0	0	0		0	1	2	4	2	2
sp|Q15517|CDSN_HUMAN	1025	C	0	10	CDSN	Corneodesmosin OS=Homo sapiens OX=9606 GN=CDSN PE=1 SV=3	529		0	0	0	0		0	1	4	1	1	3
sp|Q8WVM7|STAG1_HUMAN	844	C	0	3	STAG1	Cohesin subunit SA-1 OS=Homo sapiens OX=9606 GN=STAG1 PE=1 SV=3	1258		0	0	0	0		0	1	1	2	2	2
sp|Q13330|MTA1_HUMAN	1308	C	0	10	MTA1	Metastasis-associated protein MTA1 OS=Homo sapiens OX=9606 GN=MTA1 PE=1 SV=2	715		0	1	0	1		0	1	1	2	2	2
sp|P84103|SRSF3_HUMAN	1396	C	0	4	SRSF3	Serine/arginine-rich splicing factor 3 OS=Homo sapiens OX=9606 GN=SRSF3 PE=1 SV=1	164		1	1	1	1		2	1	3	4	3	6
sp|Q14739|LBR_HUMAN	853	C	0	7	LBR	Delta(14)-sterol reductase LBR OS=Homo sapiens OX=9606 GN=LBR PE=1 SV=2	615		0	0	0	0		0	1	1	1	2	2
sp|Q9BXP5|SRRT_HUMAN	942	C	0	7	SRRT	Serrate RNA effector molecule homolog OS=Homo sapiens OX=9606 GN=SRRT PE=1 SV=1	876		0	0	0	0		0	1	1	1	1	3
sp|Q9Y6V7|DDX49_HUMAN	1131	C	0	5	DDX49	Probable ATP-dependent RNA helicase DDX49 OS=Homo sapiens OX=9606 GN=DDX49 PE=1 SV=1	483		0	0	0	0		0	1	0	0	2	2
sp|Q8N1N4|K2C78_HUMAN_contaminant	384	C	0	47	KRT78	Keratin, type II cytoskeletal 78 OS=Homo sapiens GN=KRT78 PE=2 SV=2	520		0	0	0	0		2	4	14	11	3	13
sp|Q1KMD3|HNRL2_HUMAN	691	C	4	55	HNRNPUL2	Heterogeneous nuclear ribonucleoprotein U-like protein 2 OS=Homo sapiens OX=9606 GN=HNRNPUL2 PE=1 SV=1	747		0	0	0	0		5	6	8	12	15	13
sp|Q12788|TBL3_HUMAN	533	C	0	18	TBL3	Transducin beta-like protein 3 OS=Homo sapiens OX=9606 GN=TBL3 PE=1 SV=2	808		0	0	0	0		2	2	0	3	7	4
sp|P31942|HNRH3_HUMAN	505	C	0	11	HNRNPH3	Heterogeneous nuclear ribonucleoprotein H3 OS=Homo sapiens OX=9606 GN=HNRNPH3 PE=1 SV=2	346		0	0	0	0		1	1	1	2	5	1
sp|P12004|PCNA_HUMAN	96	C	23	0	PCNA	Proliferating cell nuclear antigen OS=Homo sapiens OX=9606 GN=PCNA PE=1 SV=1	261		0	0	0	0		2	3	2	3	7	6
sp|Q6SPF0|SAMD1_HUMAN	3	C	4	12	SAMD1	Atherin OS=Homo sapiens OX=9606 GN=SAMD1 PE=1 SV=1	538		2	1	2	1		1	1	0	2	4	2
sp|P12035|K2C3_HUMAN_contaminant	19	C	0	19	KRT3	Keratin, type II cytoskeletal 3 OS=Homo sapiens GN=KRT3 PE=1 SV=3	628		1	4	2	3		4	6	41	20	14	10
sp|Q6FI13|H2A2A_HUMAN	174	C	0	10	HIST2H2AA3	Histone H2A type 2-A OS=Homo sapiens OX=9606 GN=HIST2H2AA3 PE=1 SV=3	130		5	3	4	4		4	7	6	10	10	16
sp|P45973|CBX5_HUMAN	621	C	19	4	CBX5	Chromobox protein homolog 5 OS=Homo sapiens OX=9606 GN=CBX5 PE=1 SV=1	191		0	0	0	0		1	3	3	6	5	5
sp|Q9Y3C6|PPIL1_HUMAN	485	C	34	0	PPIL1	Peptidyl-prolyl cis-trans isomerase-like 1 OS=Homo sapiens OX=9606 GN=PPIL1 PE=1 SV=1	166		1	0	0	1		2	4	5	7	7	7
sp|Q13835|PKP1_HUMAN_contaminant	417	C	0	26	PKP1	Plakophilin-1 OS=Homo sapiens GN=PKP1 PE=1 SV=2	747		0	0	0	0		0	0	22	3	0	1
sp|P02538|K2C6A_HUMAN_contaminant	19	C	0	20	KRT6A	Keratin, type II cytoskeletal 6A OS=Homo sapiens GN=KRT6A PE=1 SV=3	564		5	9	5	9		12	20	210	54	37	28
sp|Q8NFW8|NEUA_HUMAN	26	C	5	1	CMAS	N-acylneuraminate cytidylyltransferase OS=Homo sapiens OX=9606 GN=CMAS PE=1 SV=2	434		0	0	0	0		0	0	3	2	1	0
sp|Q9NZH8|IL36G_HUMAN	609	C	0	5	IL36G	Interleukin-36 gamma OS=Homo sapiens OX=9606 GN=IL36G PE=1 SV=1	169		0	0	0	0		0	0	3	1	0	1
sp|Q96ST2|IWS1_HUMAN	843	C	0	5	IWS1	Protein IWS1 homolog OS=Homo sapiens OX=9606 GN=IWS1 PE=1 SV=2	819		0	0	0	0		0	0	2	2	1	0
sp|Q8IW75|SPA12_HUMAN	561	C	4	0	SERPINA12	Serpin A12 OS=Homo sapiens OX=9606 GN=SERPINA12 PE=1 SV=1	414		0	0	0	0		0	0	3	0	0	1
sp|Q5VVQ6|OTU1_HUMAN	827	C	0	4	YOD1	Ubiquitin thioesterase OTU1 OS=Homo sapiens OX=9606 GN=YOD1 PE=1 SV=1	348		0	0	0	0		0	0	3	0	0	1
sp|Q92820|GGH_HUMAN	1212	C	4	0	GGH	Gamma-glutamyl hydrolase OS=Homo sapiens OX=9606 GN=GGH PE=1 SV=2	318		0	0	0	0		0	0	3	0	0	1
sp|P61158|ARP3_HUMAN	120	C	0	3	ACTR3	Actin-related protein 3 OS=Homo sapiens OX=9606 GN=ACTR3 PE=1 SV=3	418		0	0	0	0		0	0	2	0	0	1
sp|P22735|TGM1_HUMAN_contaminant	210	C	0	3	TGM1	Protein-glutamine gamma-glutamyltransferase K OS=Homo sapiens GN=TGM1 PE=1 SV=4	817		0	0	0	0		0	0	2	0	0	1
sp|Q9UI42|CBPA4_HUMAN	591	C	0	3	CPA4	Carboxypeptidase A4 OS=Homo sapiens OX=9606 GN=CPA4 PE=1 SV=2	421		0	0	0	0		0	0	2	0	1	0
sp|Q13813-2|SPTN1_HUMAN	666	C	0	3	SPTAN1	Isoform 2 of Spectrin alpha chain, non-erythrocytic 1 OS=Homo sapiens OX=9606 GN=SPTAN1	2477		0	0	0	0		0	0	2	0	0	1
sp|Q14204|DYHC1_HUMAN	706	C	9	6	DYNC1H1	Cytoplasmic dynein 1 heavy chain 1 OS=Homo sapiens OX=9606 GN=DYNC1H1 PE=1 SV=5	4646		4	2	2	4		0	0	2	0	0	1
sp|P13489|RINI_HUMAN	781	C	0	3	RNH1	Ribonuclease inhibitor OS=Homo sapiens OX=9606 GN=RNH1 PE=1 SV=2	461		0	0	0	0		0	0	2	0	0	1
sp|Q03181|PPARD_HUMAN	783	C	0	7	PPARD	Peroxisome proliferator-activated receptor delta OS=Homo sapiens OX=9606 GN=PPARD PE=1 SV=1	441		1	1	1	1		0	0	1	1	0	1
sp|P12081|SYHC_HUMAN	1051	C	0	3	HARS	Histidine--tRNA ligase, cytoplasmic OS=Homo sapiens OX=9606 GN=HARS PE=1 SV=2	509		0	0	0	0		0	0	2	0	0	1
sp|O43809|CPSF5_HUMAN	1304	C	0	5	NUDT21	Cleavage and polyadenylation specificity factor subunit 5 OS=Homo sapiens OX=9606 GN=NUDT21 PE=1 SV=1	227		1	0	1	0		0	0	1	1	1	0
tr|A8MWV3|A8MWV3_HUMAN	1309	C	3	0	OSCAR	Osteoclast-associated immunoglobulin-like receptor OS=Homo sapiens OX=9606 GN=OSCAR PE=4 SV=2	161		0	0	0	0		0	0	2	0	1	0
sp|P07384|CAN1_HUMAN	1347	C	1	2	CAPN1	Calpain-1 catalytic subunit OS=Homo sapiens OX=9606 GN=CAPN1 PE=1 SV=1	714		0	0	0	0		0	0	2	0	0	1
sp|P18206|VINC_HUMAN	230	C	0	9	VCL	Vinculin OS=Homo sapiens OX=9606 GN=VCL PE=1 SV=4	1134		0	0	0	0		0	1	4	1	0	3
sp|Q6DN03|H2B2C_HUMAN	298	C	0	2	HIST2H2BC	Putative histone H2B type 2-C OS=Homo sapiens OX=9606 GN=HIST2H2BC PE=5 SV=3	193		0	0	0	0		0	0	0	1	0	1
sp|O00487|PSDE_HUMAN	394	C	2	0	PSMD14	26S proteasome non-ATPase regulatory subunit 14 OS=Homo sapiens OX=9606 GN=PSMD14 PE=1 SV=1	310		0	0	0	0		0	0	1	0	0	1
sp|Q96FQ6|S10AG_HUMAN	406	C	2	0	S100A16	Protein S100-A16 OS=Homo sapiens OX=9606 GN=S100A16 PE=1 SV=1	103		0	0	0	0		0	0	1	0	0	1
sp|O00204|ST2B1_HUMAN	453	C	0	2	SULT2B1	Sulfotransferase 2B1 OS=Homo sapiens OX=9606 GN=SULT2B1 PE=1 SV=2	365		0	0	0	0		0	0	1	0	0	1
sp|Q9GZZ1|NAA50_HUMAN	885	C	0	2	NAA50	N-alpha-acetyltransferase 50 OS=Homo sapiens OX=9606 GN=NAA50 PE=1 SV=1	169		0	0	0	0		0	0	0	1	1	0
sp|Q9P013|CWC15_HUMAN	939	C	2	0	CWC15	Spliceosome-associated protein CWC15 homolog OS=Homo sapiens OX=9606 GN=CWC15 PE=1 SV=2	229		0	0	0	0		0	0	0	1	0	1
sp|P78417|GSTO1_HUMAN	1047	C	0	2	GSTO1	Glutathione S-transferase omega-1 OS=Homo sapiens OX=9606 GN=GSTO1 PE=1 SV=2	241		0	0	0	0		0	0	1	0	0	1
sp|Q8WVC0|LEO1_HUMAN	1099	C	0	2	LEO1	RNA polymerase-associated protein LEO1 OS=Homo sapiens OX=9606 GN=LEO1 PE=1 SV=1	666		0	0	0	0		0	0	0	1	0	1
sp|Q15910-2|EZH2_HUMAN	1100	C	0	2	EZH2	Isoform 2 of Histone-lysine N-methyltransferase EZH2 OS=Homo sapiens OX=9606 GN=EZH2	751		0	0	0	0		0	0	0	1	1	0
sp|Q02487|DSC2_HUMAN	1108	C	0	2	DSC2	Desmocollin-2 OS=Homo sapiens OX=9606 GN=DSC2 PE=1 SV=1	901		0	0	0	0		0	0	1	0	1	0
sp|Q9Y2K7|KDM2A_HUMAN	1197	C	0	2	KDM2A	Lysine-specific demethylase 2A OS=Homo sapiens OX=9606 GN=KDM2A PE=1 SV=3	1162		0	0	0	0		0	0	0	1	0	1
sp|Q6PKG0|LARP1_HUMAN	1230	C	0	6	LARP1	La-related protein 1 OS=Homo sapiens OX=9606 GN=LARP1 PE=1 SV=2	1096		2	0	1	1		0	0	0	1	1	0
sp|Q8WYA6|CTBL1_HUMAN	1283	C	0	2	CTNNBL1	Beta-catenin-like protein 1 OS=Homo sapiens OX=9606 GN=CTNNBL1 PE=1 SV=1	563		0	0	0	0		0	0	0	1	0	1
sp|O94905|ERLN2_HUMAN	1327	C	0	2	ERLIN2	Erlin-2 OS=Homo sapiens OX=9606 GN=ERLIN2 PE=1 SV=1	339		0	0	0	0		0	0	1	0	1	0
sp|P21583|SCF_HUMAN	1341	C	0	4	KITLG	Kit ligand OS=Homo sapiens OX=9606 GN=KITLG PE=1 SV=1	273		1	0	1	0		0	0	0	1	1	0
sp|O43660|PLRG1_HUMAN	1363	C	0	2	PLRG1	Pleiotropic regulator 1 OS=Homo sapiens OX=9606 GN=PLRG1 PE=1 SV=1	514		0	0	0	0		0	0	0	1	1	0
sp|P04062|GLCM_HUMAN	1379	C	0	2	GBA	Lysosomal acid glucosylceramidase OS=Homo sapiens OX=9606 GN=GBA PE=1 SV=3	536		0	0	0	0		0	0	1	0	0	1
sp|P53634|CATC_HUMAN	1404	C	2	0	CTSC	Dipeptidyl peptidase 1 OS=Homo sapiens OX=9606 GN=CTSC PE=1 SV=2	463		0	0	0	0		0	0	1	0	0	1
sp|Q9NP66|HM20A_HUMAN	1407	C	0	2	HMG20A	High mobility group protein 20A OS=Homo sapiens OX=9606 GN=HMG20A PE=1 SV=1	347		0	0	0	0		0	0	0	1	0	1
sp|Q9HCY8|S10AE_HUMAN	1456	C	2	0	S100A14	Protein S100-A14 OS=Homo sapiens OX=9606 GN=S100A14 PE=1 SV=1	104		0	0	0	0		0	0	1	0	0	1
sp|P18754-2|RCC1_HUMAN	1476	C	0	2	RCC1	Isoform 2 of Regulator of chromosome condensation OS=Homo sapiens OX=9606 GN=RCC1	452		0	0	0	0		0	0	0	1	1	0
sp|P49116-2|NR2C2_HUMAN	1481	C	0	2	NR2C2	Isoform 2 of Nuclear receptor subfamily 2 group C member 2 OS=Homo sapiens OX=9606 GN=NR2C2	615		0	0	0	0		0	0	0	1	1	0
sp|Q5T750|XP32_HUMAN	1509	C	2	0	XP32	Skin-specific protein 32 OS=Homo sapiens OX=9606 GN=XP32 PE=1 SV=1	250		0	0	0	0		0	0	1	0	0	1
sp|Q9UBQ0-2|VPS29_HUMAN	1515	C	0	4	VPS29	Isoform 2 of Vacuolar protein sorting-associated protein 29 OS=Homo sapiens OX=9606 GN=VPS29	186		0	1	1	0		0	0	0	1	1	0
sp|O75608|LYPA1_HUMAN	1528	C	0	2	LYPLA1	Acyl-protein thioesterase 1 OS=Homo sapiens OX=9606 GN=LYPLA1 PE=1 SV=1	230		0	0	0	0		0	0	1	0	0	1
sp|P41091|IF2G_HUMAN	1562	C	4	0	EIF2S3	Eukaryotic translation initiation factor 2 subunit 3 OS=Homo sapiens OX=9606 GN=EIF2S3 PE=1 SV=3	472		1	0	0	1		0	0	0	1	1	0
sp|Q9NQS7|INCE_HUMAN	1572	C	0	2	INCENP	Inner centromere protein OS=Homo sapiens OX=9606 GN=INCENP PE=1 SV=3	918		0	0	0	0		0	0	1	0	1	0
sp|P50613|CDK7_HUMAN	1583	C	0	2	CDK7	Cyclin-dependent kinase 7 OS=Homo sapiens OX=9606 GN=CDK7 PE=1 SV=1	346		0	0	0	0		0	0	0	1	0	1
sp|Q9P2I0|CPSF2_HUMAN	1595	C	0	2	CPSF2	Cleavage and polyadenylation specificity factor subunit 2 OS=Homo sapiens OX=9606 GN=CPSF2 PE=1 SV=2	782		0	0	0	0		0	0	0	1	0	1
sp|Q8N9U0|TAC2N_HUMAN	1608	C	0	2	TC2N	Tandem C2 domains nuclear protein OS=Homo sapiens OX=9606 GN=TC2N PE=1 SV=2	490		0	0	0	0		0	0	1	0	1	0
sp|Q99729-2|ROAA_HUMAN	846	C	0	22	HNRNPAB	Isoform 2 of Heterogeneous nuclear ribonucleoprotein A/B OS=Homo sapiens OX=9606 GN=HNRNPAB	332		1	2	2	1		2	1	2	4	4	3
sp|P32119|PRDX2_HUMAN	68	C	5	35	PRDX2	Peroxiredoxin-2 OS=Homo sapiens OX=9606 GN=PRDX2 PE=1 SV=5	198		3	4	3	4		2	4	6	4	5	8
sp|Q13601|KRR1_HUMAN	851	C	1	5	KRR1	KRR1 small subunit processome component homolog OS=Homo sapiens OX=9606 GN=KRR1 PE=1 SV=4	381		0	0	0	0		0	1	1	1	1	2
sp|O94979-8|SC31A_HUMAN	1537	C	0	6	SEC31A	Isoform 8 of Protein transport protein Sec31A OS=Homo sapiens OX=9606 GN=SEC31A	1233		0	0	0	0		0	1	1	1	1	2
sp|Q49A26|GLYR1_HUMAN	579	C	0	15	GLYR1	Putative oxidoreductase GLYR1 OS=Homo sapiens OX=9606 GN=GLYR1 PE=1 SV=4	553		0	0	0	0		1	2	2	3	3	4
sp|Q5JVF3-4|PCID2_HUMAN	419	C	0	5	PCID2	Isoform 4 of PCI domain-containing protein 2 OS=Homo sapiens OX=9606 GN=PCID2	453		0	0	0	0		0	1	0	1	2	1
sp|Q8WZ42-12|TITIN_HUMAN	1552	C	0	9	TTN	Isoform 12 of Titin OS=Homo sapiens OX=9606 GN=TTN	35991		1	1	1	1		1	0	0	1	1	2
sp|Q15293|RCN1_HUMAN	10	C	6	29	RCN1	Reticulocalbin-1 OS=Homo sapiens OX=9606 GN=RCN1 PE=1 SV=1	331		6	11	8	9		0	0	0	0	0	1
sp|Q9BRX8|PXL2A_HUMAN	30	C	0	5	PRXL2A	Peroxiredoxin-like 2A OS=Homo sapiens OX=9606 GN=PRXL2A PE=1 SV=3	229		1	1	1	1		0	0	0	0	0	1
sp|P17482|HXB9_HUMAN	121	C	3	0	HOXB9	Homeobox protein Hox-B9 OS=Homo sapiens OX=9606 GN=HOXB9 PE=1 SV=2	250		1	0	0	1		0	0	0	0	1	0
sp|Q9H967|WDR76_HUMAN	124	C	0	1	WDR76	WD repeat-containing protein 76 OS=Homo sapiens OX=9606 GN=WDR76 PE=1 SV=2	626		0	0	0	0		0	0	0	0	1	0
sp|O43929|ORC4_HUMAN	140	C	0	9	ORC4	Origin recognition complex subunit 4 OS=Homo sapiens OX=9606 GN=ORC4 PE=1 SV=2	436		1	3	3	1		0	0	0	0	1	0
sp|P54707-2|AT12A_HUMAN	393	C	0	9	ATP12A	Isoform 2 of Potassium-transporting ATPase alpha chain 2 OS=Homo sapiens OX=9606 GN=ATP12A	1045		2	2	2	2		0	0	0	0	1	0
sp|Q13427|PPIG_HUMAN	486	C	0	1	PPIG	Peptidyl-prolyl cis-trans isomerase G OS=Homo sapiens OX=9606 GN=PPIG PE=1 SV=2	754		0	0	0	0		0	0	0	0	0	1
sp|P45974|UBP5_HUMAN	501	C	0	1	USP5	Ubiquitin carboxyl-terminal hydrolase 5 OS=Homo sapiens OX=9606 GN=USP5 PE=1 SV=2	858		0	0	0	0		0	0	0	0	0	1
sp|O75419-3|CDC45_HUMAN	508	C	0	5	CDC45	Isoform 3 of Cell division control protein 45 homolog OS=Homo sapiens OX=9606 GN=CDC45	598		1	1	1	1		0	0	0	0	0	1
sp|Q99547|MPH6_HUMAN	515	C	0	1	MPHOSPH6	M-phase phosphoprotein 6 OS=Homo sapiens OX=9606 GN=MPHOSPH6 PE=1 SV=2	160		0	0	0	0		0	0	0	0	1	0
sp|O95453|PARN_HUMAN	528	C	0	1	PARN	Poly(A)-specific ribonuclease PARN OS=Homo sapiens OX=9606 GN=PARN PE=1 SV=1	639		0	0	0	0		0	0	0	0	1	0
sp|Q9H1E1|RNAS7_HUMAN	620	C	1	0	RNASE7	Ribonuclease 7 OS=Homo sapiens OX=9606 GN=RNASE7 PE=1 SV=2	156		0	0	0	0		0	0	0	0	0	1
sp|Q9NTJ3|SMC4_HUMAN	622	C	0	25	SMC4	Structural maintenance of chromosomes protein 4 OS=Homo sapiens OX=9606 GN=SMC4 PE=1 SV=2	1288		7	5	8	4		0	0	0	0	1	0
sp|Q9BVC6|TM109_HUMAN	674	C	1	0	TMEM109	Transmembrane protein 109 OS=Homo sapiens OX=9606 GN=TMEM109 PE=1 SV=1	243		0	0	0	0		0	0	0	0	0	1
sp|O14602|IF1AY_HUMAN	685	C	0	1	EIF1AY	Eukaryotic translation initiation factor 1A, Y-chromosomal OS=Homo sapiens OX=9606 GN=EIF1AY PE=1 SV=4	144		0	0	0	0		0	0	0	0	0	1
sp|P09601|HMOX1_HUMAN	822	C	0	1	HMOX1	Heme oxygenase 1 OS=Homo sapiens OX=9606 GN=HMOX1 PE=1 SV=1	288		0	0	0	0		0	0	0	0	0	1
sp|Q14624|ITIH4_HUMAN	899	C	0	1	ITIH4	Inter-alpha-trypsin inhibitor heavy chain H4 OS=Homo sapiens OX=9606 GN=ITIH4 PE=1 SV=4	930		0	0	0	0		0	0	0	0	0	1
sp|Q99757|THIOM_HUMAN	937	C	0	5	TXN2	Thioredoxin, mitochondrial OS=Homo sapiens OX=9606 GN=TXN2 PE=1 SV=2	166		1	1	1	1		0	0	0	0	1	0
sp|Q9NZ63|TLS1_HUMAN	946	C	1	0	C9orf78	Telomere length and silencing protein 1 homolog OS=Homo sapiens OX=9606 GN=C9orf78 PE=1 SV=1	289		0	0	0	0		0	0	0	0	0	1
sp|P09429|HMGB1_HUMAN	968	C	0	3	HMGB1	High mobility group protein B1 OS=Homo sapiens OX=9606 GN=HMGB1 PE=1 SV=3	215		0	1	0	1		0	0	0	0	0	1
sp|Q8WWA1|TMM40_HUMAN	1022	C	0	1	TMEM40	Transmembrane protein 40 OS=Homo sapiens OX=9606 GN=TMEM40 PE=1 SV=2	233		0	0	0	0		0	0	0	0	0	1
sp|Q14914|PTGR1_HUMAN	1050	C	0	3	PTGR1	Prostaglandin reductase 1 OS=Homo sapiens OX=9606 GN=PTGR1 PE=1 SV=2	329		0	1	0	1		0	0	0	0	0	1
sp|P52434-4|RPAB3_HUMAN	1094	C	0	1	POLR2H	Isoform 4 of DNA-directed RNA polymerases I, II, and III subunit RPABC3 OS=Homo sapiens OX=9606 GN=POLR2H	175		0	0	0	0		0	0	0	0	1	0
sp|O75319|DUS11_HUMAN	1104	C	0	1	DUSP11	RNA/RNP complex-1-interacting phosphatase OS=Homo sapiens OX=9606 GN=DUSP11 PE=1 SV=2	377		0	0	0	0		0	0	0	0	1	0
sp|Q8WUA2|PPIL4_HUMAN	1105	C	1	0	PPIL4	Peptidyl-prolyl cis-trans isomerase-like 4 OS=Homo sapiens OX=9606 GN=PPIL4 PE=1 SV=1	492		0	0	0	0		0	0	0	0	0	1
sp|Q5VZL5|ZMYM4_HUMAN	1119	C	0	5	ZMYM4	Zinc finger MYM-type protein 4 OS=Homo sapiens OX=9606 GN=ZMYM4 PE=1 SV=1	1548		1	1	2	0		0	0	0	0	1	0
sp|Q9UBD5-2|ORC3_HUMAN	1157	C	0	1	ORC3	Isoform 2 of Origin recognition complex subunit 3 OS=Homo sapiens OX=9606 GN=ORC3	712		0	0	0	0		0	0	0	0	1	0
sp|P36954|RPB9_HUMAN	1163	C	0	1	POLR2I	DNA-directed RNA polymerase II subunit RPB9 OS=Homo sapiens OX=9606 GN=POLR2I PE=1 SV=1	125		0	0	0	0		0	0	0	0	1	0
sp|O94880|PHF14_HUMAN	1173	C	0	1	PHF14	PHD finger protein 14 OS=Homo sapiens OX=9606 GN=PHF14 PE=1 SV=2	888		0	0	0	0		0	0	0	0	0	1
sp|Q9UL40-2|ZN346_HUMAN	1189	C	0	1	ZNF346	Isoform 2 of Zinc finger protein 346 OS=Homo sapiens OX=9606 GN=ZNF346	319		0	0	0	0		0	0	0	0	1	0
sp|Q9UGL1-2|KDM5B_HUMAN	1289	C	0	1	KDM5B	Isoform 2 of Lysine-specific demethylase 5B OS=Homo sapiens OX=9606 GN=KDM5B	1580		0	0	0	0		0	0	0	0	1	0
sp|O95602|RPA1_HUMAN	1301	C	0	1	POLR1A	DNA-directed RNA polymerase I subunit RPA1 OS=Homo sapiens OX=9606 GN=POLR1A PE=1 SV=2	1720		0	0	0	0		0	0	0	0	0	1
sp|P18510-3|IL1RA_HUMAN	1318	C	0	1	IL1RN	Isoform 3 of Interleukin-1 receptor antagonist protein OS=Homo sapiens OX=9606 GN=IL1RN	180		0	0	0	0		0	0	0	0	0	1
sp|O75340|PDCD6_HUMAN	1325	C	0	5	PDCD6	Programmed cell death protein 6 OS=Homo sapiens OX=9606 GN=PDCD6 PE=1 SV=1	191		1	1	1	1		0	0	0	0	0	1
sp|Q6NZY4|ZCHC8_HUMAN	1343	C	0	1	ZCCHC8	Zinc finger CCHC domain-containing protein 8 OS=Homo sapiens OX=9606 GN=ZCCHC8 PE=1 SV=2	707		0	0	0	0		0	0	0	0	1	0
sp|O60870|KIN17_HUMAN	1373	C	0	1	KIN	DNA/RNA-binding protein KIN17 OS=Homo sapiens OX=9606 GN=KIN PE=1 SV=2	393		0	0	0	0		0	0	0	0	1	0
sp|Q9H7B2|RPF2_HUMAN	1385	C	0	1	RPF2	Ribosome production factor 2 homolog OS=Homo sapiens OX=9606 GN=RPF2 PE=1 SV=2	306		0	0	0	0		0	0	0	0	1	0
sp|O95391|SLU7_HUMAN	1394	C	1	0	SLU7	Pre-mRNA-splicing factor SLU7 OS=Homo sapiens OX=9606 GN=SLU7 PE=1 SV=2	586		0	0	0	0		0	0	0	0	1	0
sp|P60983|GMFB_HUMAN	1406	C	0	1	GMFB	Glia maturation factor beta OS=Homo sapiens OX=9606 GN=GMFB PE=1 SV=2	142		0	0	0	0		0	0	0	0	0	1
sp|Q99590|SCAFB_HUMAN	1434	C	0	1	SCAF11	Protein SCAF11 OS=Homo sapiens OX=9606 GN=SCAF11 PE=1 SV=2	1463		0	0	0	0		0	0	0	0	1	0
sp|Q96AK3|ABC3D_HUMAN	1478	C	0	1	APOBEC3D	DNA dC->dU-editing enzyme APOBEC-3D OS=Homo sapiens OX=9606 GN=APOBEC3D PE=1 SV=1	386		0	0	0	0		0	0	0	0	1	0
sp|P15309-2|PPAP_HUMAN	1480	C	0	1	ACPP	Isoform 2 of Prostatic acid phosphatase OS=Homo sapiens OX=9606 GN=ACPP	418		0	0	0	0		0	0	0	0	0	1
sp|Q9BYG3|MK67I_HUMAN	1486	C	0	1	NIFK	MKI67 FHA domain-interacting nucleolar phosphoprotein OS=Homo sapiens OX=9606 GN=NIFK PE=1 SV=1	293		0	0	0	0		0	0	0	0	1	0
sp|Q9BQ50-1|TREX2_HUMAN	1492	C	0	1	TREX2	Isoform 1 of Three prime repair exonuclease 2 OS=Homo sapiens OX=9606 GN=TREX2	279		0	0	0	0		0	0	0	0	0	1
sp|Q8N0Y7|PGAM4_HUMAN	1500	C	0	1	PGAM4	Probable phosphoglycerate mutase 4 OS=Homo sapiens OX=9606 GN=PGAM4 PE=3 SV=1	254		0	0	0	0		0	0	0	0	0	1
sp|Q9NVX2|NLE1_HUMAN	1518	C	0	1	NLE1	Notchless protein homolog 1 OS=Homo sapiens OX=9606 GN=NLE1 PE=1 SV=4	485		0	0	0	0		0	0	0	0	1	0
sp|Q12904-2|AIMP1_HUMAN	1539	C	0	3	AIMP1	Isoform 2 of Aminoacyl tRNA synthase complex-interacting multifunctional protein 1 OS=Homo sapiens OX=9606 GN=AIMP1	336		1	0	1	0		0	0	0	0	0	1
sp|P46063|RECQ1_HUMAN	1546	C	1	0	RECQL	ATP-dependent DNA helicase Q1 OS=Homo sapiens OX=9606 GN=RECQL PE=1 SV=3	649		0	0	0	0		0	0	0	0	0	1
sp|Q7Z2W4|ZCCHV_HUMAN	1548	C	0	1	ZC3HAV1	Zinc finger CCCH-type antiviral protein 1 OS=Homo sapiens OX=9606 GN=ZC3HAV1 PE=1 SV=3	902		0	0	0	0		0	0	0	0	1	0
sp|O60911|CATL2_HUMAN	1559	C	1	0	CTSV	Cathepsin L2 OS=Homo sapiens OX=9606 GN=CTSV PE=1 SV=2	334		0	0	0	0		0	0	0	0	0	1
sp|P31260|HXA10_HUMAN	1588	C	1	0	HOXA10	Homeobox protein Hox-A10 OS=Homo sapiens OX=9606 GN=HOXA10 PE=1 SV=3	410		0	0	0	0		0	0	0	0	0	1
sp|Q9UGU5|HMGX4_HUMAN	1591	C	1	0	HMGXB4	HMG domain-containing protein 4 OS=Homo sapiens OX=9606 GN=HMGXB4 PE=1 SV=2	601		0	0	0	0		0	0	0	0	0	1
sp|Q12872-2|SFSWA_HUMAN	1597	C	0	1	SFSWAP	Isoform 2 of Splicing factor, suppressor of white-apricot homolog OS=Homo sapiens OX=9606 GN=SFSWAP	1003		0	0	0	0		0	0	0	0	1	0
sp|Q6IQ49|SDE2_HUMAN	1602	C	0	1	SDE2	Replication stress response regulator SDE2 OS=Homo sapiens OX=9606 GN=SDE2 PE=1 SV=1	451		0	0	0	0		0	0	0	0	1	0
sp|Q9H0P0|5NT3A_HUMAN	1604	C	0	1	NT5C3A	Cytosolic 5'-nucleotidase 3A OS=Homo sapiens OX=9606 GN=NT5C3A PE=1 SV=3	336		0	0	0	0		0	0	0	0	0	1
sp|Q9UI95|MD2L2_HUMAN	1606	C	0	1	MAD2L2	Mitotic spindle assembly checkpoint protein MAD2B OS=Homo sapiens OX=9606 GN=MAD2L2 PE=1 SV=2	211		0	0	0	0		0	0	0	0	0	1
sp|Q9Y3A4|RRP7A_HUMAN	1610	C	1	0	RRP7A	Ribosomal RNA-processing protein 7 homolog A OS=Homo sapiens OX=9606 GN=RRP7A PE=1 SV=2	280		0	0	0	0		0	0	0	0	1	0
sp|Q9ULR0-1|ISY1_HUMAN	1612	C	0	1	ISY1	Isoform 2 of Pre-mRNA-splicing factor ISY1 homolog OS=Homo sapiens OX=9606 GN=ISY1	331		0	0	0	0		0	0	0	0	0	1
sp|Q14331|FRG1_HUMAN	1619	C	0	1	FRG1	Protein FRG1 OS=Homo sapiens OX=9606 GN=FRG1 PE=1 SV=1	258		0	0	0	0		0	0	0	0	1	0
sp|P07305|H10_HUMAN	1625	C	0	1	H1-0	Histone H1.0 OS=Homo sapiens OX=9606 GN=H1-0 PE=1 SV=3	194		0	0	0	0		0	0	0	0	1	0
sp|P05062|ALDOB_HUMAN	1628	C	0	1	ALDOB	Fructose-bisphosphate aldolase B OS=Homo sapiens OX=9606 GN=ALDOB PE=1 SV=2	364		0	0	0	0		0	0	0	0	1	0
sp|Q96J01|THOC3_HUMAN	1629	C	0	1	THOC3	THO complex subunit 3 OS=Homo sapiens OX=9606 GN=THOC3 PE=1 SV=1	351		0	0	0	0		0	0	0	0	1	0
sp|Q9BRL6|SRSF8_HUMAN	437	C	0	16	SRSF8	Serine/arginine-rich splicing factor 8 OS=Homo sapiens OX=9606 GN=SRSF8 PE=1 SV=1	282		1	1	1	1		1	2	1	1	3	4
sp|P78549|NTH_HUMAN	28	C	0	4	NTHL1	Endonuclease III-like protein 1 OS=Homo sapiens OX=9606 GN=NTHL1 PE=1 SV=2	312		0	0	0	0		0	1	0	0	1	2
sp|O43159|RRP8_HUMAN	479	C	0	4	RRP8	Ribosomal RNA-processing protein 8 OS=Homo sapiens OX=9606 GN=RRP8 PE=1 SV=2	456		0	0	0	0		0	1	0	0	2	1
sp|Q9BPZ2|SPI2B_HUMAN	796	C	0	4	SPIN2B	Spindlin-2B OS=Homo sapiens OX=9606 GN=SPIN2B PE=1 SV=1	258		0	0	0	0		0	1	0	0	2	1
sp|P84090|ERH_HUMAN	85	C	2	5	ERH	Enhancer of rudimentary homolog OS=Homo sapiens OX=9606 GN=ERH PE=1 SV=1	104		0	0	0	0		0	2	0	0	3	2
sp|Q99986|VRK1_HUMAN	532	C	2	15	VRK1	Serine/threonine-protein kinase VRK1 OS=Homo sapiens OX=9606 GN=VRK1 PE=1 SV=1	396		0	0	0	0		1	3	3	2	5	3
sp|Q14527|HLTF_HUMAN	409	C	0	27	HLTF	Helicase-like transcription factor OS=Homo sapiens OX=9606 GN=HLTF PE=1 SV=2	1009		5	1	3	3		1	3	2	1	4	4
sp|O75494|SRS10_HUMAN	436	C	0	24	SRSF10	Serine/arginine-rich splicing factor 10 OS=Homo sapiens OX=9606 GN=SRSF10 PE=1 SV=1	262		3	1	2	2		1	2	3	4	4	2
sp|Q13148|TADBP_HUMAN	887	C	0	19	TARDBP	TAR DNA-binding protein 43 OS=Homo sapiens OX=9606 GN=TARDBP PE=1 SV=1	414		2	1	1	2		1	2	2	2	3	3
sp|Q8NAV1|PR38A_HUMAN	440	C	29	0	PRPF38A	Pre-mRNA-splicing factor 38A OS=Homo sapiens OX=9606 GN=PRPF38A PE=1 SV=1	312		0	0	0	0		3	4	4	5	5	8
sp|P63244|RACK1_HUMAN	470	C	0	10	RACK1	Receptor of activated protein C kinase 1 OS=Homo sapiens OX=9606 GN=RACK1 PE=1 SV=3	317		0	0	0	0		1	1	3	1	2	2
sp|O75830|SPI2_HUMAN	583	C	0	34	SERPINI2	Serpin I2 OS=Homo sapiens OX=9606 GN=SERPINI2 PE=1 SV=1	405		2	4	3	3		3	2	4	4	5	4
sp|O75223|GGCT_HUMAN	204	C	0	9	GGCT	Gamma-glutamylcyclotransferase OS=Homo sapiens OX=9606 GN=GGCT PE=1 SV=1	188		0	0	0	0		0	2	2	1	1	3
sp|P62899|RL31_HUMAN	850	C	2	12	RPL31	60S ribosomal protein L31 OS=Homo sapiens OX=9606 GN=RPL31 PE=1 SV=1	125		2	1	2	1		1	1	1	1	3	1
sp|P05091|ALDH2_HUMAN	1236	C	0	14	ALDH2	Aldehyde dehydrogenase, mitochondrial OS=Homo sapiens OX=9606 GN=ALDH2 PE=1 SV=2	517		2	1	2	1		0	2	2	0	2	2
sp|P83916|CBX1_HUMAN	614	C	0	17	CBX1	Chromobox protein homolog 1 OS=Homo sapiens OX=9606 GN=CBX1 PE=1 SV=1	185		0	0	0	0		1	4	0	3	5	4
sp|Q86YP4-3|P66A_HUMAN	280	C	0	7	GATAD2A	Isoform 3 of Transcriptional repressor p66-alpha OS=Homo sapiens OX=9606 GN=GATAD2A	634		0	0	0	0		0	2	0	1	3	1
sp|Q8WXI9|P66B_HUMAN	280	C	0	1	GATAD2B	Transcriptional repressor p66-beta OS=Homo sapiens OX=9606 GN=GATAD2B PE=1 SV=1	593		0	0	0	0		0	2	0	1	3	1
sp|P21291|CSRP1_HUMAN	977	C	0	11	CSRP1	Cysteine and glycine-rich protein 1 OS=Homo sapiens OX=9606 GN=CSRP1 PE=1 SV=3	193		1	1	1	1		0	2	0	1	3	1
sp|Q16643-3|DREB_HUMAN	1188	C	0	6	DBN1	Isoform 3 of Drebrin OS=Homo sapiens OX=9606 GN=DBN1	695		0	0	0	0		1	1	0	0	1	3
sp|Q9BUF5|TBB6_HUMAN	39	C	0	77	TUBB6	Tubulin beta-6 chain OS=Homo sapiens OX=9606 GN=TUBB6 PE=1 SV=1	446		14	17	14	17		2	2	1	3	4	3
sp|O00255|MEN1_HUMAN	657	C	0	11	MEN1	Menin OS=Homo sapiens OX=9606 GN=MEN1 PE=1 SV=4	615		0	0	0	0		1	3	0	0	4	3
sp|P00761|TRYP_PIG_contaminant	1124	C	60	0		Trypsin OS=Sus scrofa PE=1 SV=1	231		5	3	3	5		7	5	3	10	7	12
sp|P31944|CASPE_HUMAN_contaminant	352	C	0	58	CASP14	Caspase-14 OS=Homo sapiens GN=CASP14 PE=1 SV=2	242		1	0	0	1		7	7	11	9	7	15
sp|P29692-2|EF1D_HUMAN	1039	C	0	11	EEF1D	Isoform 2 of Elongation factor 1-delta OS=Homo sapiens OX=9606 GN=EEF1D	647		2	1	1	2		1	0	1	1	1	1
sp|P02788|TRFL_HUMAN	1632	C	0	9	LTF	Lactotransferrin OS=Homo sapiens OX=9606 GN=LTF PE=1 SV=6	710		1	1	1	1		0	1	1	1	1	1
sp|P26373|RL13_HUMAN	980	C	0	46	RPL13	60S ribosomal protein L13 OS=Homo sapiens OX=9606 GN=RPL13 PE=1 SV=4	211		5	5	6	4		2	5	4	4	6	5
sp|O00151|PDLI1_HUMAN	475	C	4	0	PDLIM1	PDZ and LIM domain protein 1 OS=Homo sapiens OX=9606 GN=PDLIM1 PE=1 SV=4	329		0	0	0	0		1	0	0	1	1	1
sp|P13693|TCTP_HUMAN	563	C	0	8	TPT1	Translationally-controlled tumor protein OS=Homo sapiens OX=9606 GN=TPT1 PE=1 SV=1	172		2	0	1	1		0	1	1	0	1	1
sp|Q15828|CYTM_HUMAN	576	C	4	0	CST6	Cystatin-M OS=Homo sapiens OX=9606 GN=CST6 PE=1 SV=1	149		0	0	0	0		1	0	1	0	1	1
sp|Q53RT3|APRV1_HUMAN	1130	C	4	0	ASPRV1	Retroviral-like aspartic protease 1 OS=Homo sapiens OX=9606 GN=ASPRV1 PE=1 SV=1	343		0	0	0	0		0	1	0	1	1	1
sp|Q9H299|SH3L3_HUMAN	1153	C	0	4	SH3BGRL3	SH3 domain-binding glutamic acid-rich-like protein 3 OS=Homo sapiens OX=9606 GN=SH3BGRL3 PE=1 SV=1	93		0	0	0	0		1	0	1	0	1	1
sp|Q9NVP1|DDX18_HUMAN	800	C	5	4	DDX18	ATP-dependent RNA helicase DDX18 OS=Homo sapiens OX=9606 GN=DDX18 PE=1 SV=2	670		0	0	0	0		1	2	1	0	3	2
sp|Q05D32|CTSL2_HUMAN	524	C	0	3	CTDSPL2	CTD small phosphatase-like protein 2 OS=Homo sapiens OX=9606 GN=CTDSPL2 PE=1 SV=2	466		0	0	0	0		0	1	0	0	2	0
sp|Q8N335|GPD1L_HUMAN	990	C	0	3	GPD1L	Glycerol-3-phosphate dehydrogenase 1-like protein OS=Homo sapiens OX=9606 GN=GPD1L PE=1 SV=1	351		0	0	0	0		0	1	0	0	0	2
sp|O95478|NSA2_HUMAN	1532	C	0	3	NSA2	Ribosome biogenesis protein NSA2 homolog OS=Homo sapiens OX=9606 GN=NSA2 PE=1 SV=1	260		0	0	0	0		0	1	0	0	1	1
sp|Q9UJA9|ENPP5_HUMAN	1575	C	3	0	ENPP5	Ectonucleotide pyrophosphatase/phosphodiesterase family member 5 OS=Homo sapiens OX=9606 GN=ENPP5 PE=1 SV=1	477		0	0	0	0		1	0	0	0	1	1
sp|P22626|ROA2_HUMAN	112	C	0	75	HNRNPA2B1	Heterogeneous nuclear ribonucleoproteins A2/B1 OS=Homo sapiens OX=9606 GN=HNRNPA2B1 PE=1 SV=2	353		6	6	5	7		8	8	7	9	12	11
sp|Q01469|FABP5_HUMAN	763	C	22	1	FABP5	Fatty acid-binding protein 5 OS=Homo sapiens OX=9606 GN=FABP5 PE=1 SV=3	135		0	0	0	0		1	3	9	4	4	2
sp|Q14103|HNRPD_HUMAN	578	C	0	43	HNRNPD	Heterogeneous nuclear ribonucleoprotein D0 OS=Homo sapiens OX=9606 GN=HNRNPD PE=1 SV=1	355		3	2	3	2		4	5	4	9	7	6
sp|P51884|LUM_HUMAN	1129	C	43	0	LUM	Lumican OS=Homo sapiens OX=9606 GN=LUM PE=1 SV=2	338		5	3	3	5		3	4	3	7	6	4
sp|P04350|TBB4A_HUMAN	39	C	2	0	TUBB4A	Tubulin beta-4A chain OS=Homo sapiens OX=9606 GN=TUBB4A PE=1 SV=2	444		21	21	19	23		3	4	3	4	5	5
sp|Q03252|LMNB2_HUMAN	62	C	58	1	LMNB2	Lamin-B2 OS=Homo sapiens OX=9606 GN=LMNB2 PE=1 SV=4	620		2	2	2	2		7	12	1	11	15	11
sp|P49458|SRP09_HUMAN	1349	C	0	18	SRP9	Signal recognition particle 9 kDa protein OS=Homo sapiens OX=9606 GN=SRP9 PE=1 SV=2	86		2	2	2	2		2	0	2	3	2	1
sp|Q13111|CAF1A_HUMAN	806	C	0	7	CHAF1A	Chromatin assembly factor 1 subunit A OS=Homo sapiens OX=9606 GN=CHAF1A PE=1 SV=3	956		0	0	0	0		0	2	1	1	1	2
sp|P00403|COX2_HUMAN	1265	C	11	0	MT-CO2	Cytochrome c oxidase subunit 2 OS=Homo sapiens OX=9606 GN=MT-CO2 PE=1 SV=1	227		1	1	1	1		1	1	1	1	2	1
sp|P55259|GP2_HUMAN	1573	C	0	11	GP2	Pancreatic secretory granule membrane major glycoprotein GP2 OS=Homo sapiens OX=9606 GN=GP2 PE=2 SV=3	537		1	1	1	1		1	1	1	1	1	2
sp|P61204|ARF3_HUMAN	1134	C	0	44	ARF3	ADP-ribosylation factor 3 OS=Homo sapiens OX=9606 GN=ARF3 PE=1 SV=2	181		5	3	4	4		3	6	3	4	7	5
sp|O95232|LC7L3_HUMAN	1090	C	0	31	LUC7L3	Luc7-like protein 3 OS=Homo sapiens OX=9606 GN=LUC7L3 PE=1 SV=2	432		2	3	3	2		3	3	4	3	6	2
sp|P25398|RS12_HUMAN	637	C	17	0	RPS12	40S ribosomal protein S12 OS=Homo sapiens OX=9606 GN=RPS12 PE=1 SV=3	132		2	1	2	1		2	1	2	2	2	2
sp|Q02447|SP3_HUMAN	1125	C	0	11	SP3	Transcription factor Sp3 OS=Homo sapiens OX=9606 GN=SP3 PE=1 SV=3	781		0	0	0	0		1	2	2	2	2	2
sp|P62314|SMD1_HUMAN	1329	C	3	11	SNRPD1	Small nuclear ribonucleoprotein Sm D1 OS=Homo sapiens OX=9606 GN=SNRPD1 PE=1 SV=1	119		2	0	2	0		2	1	2	1	2	2
sp|P62316|SMD2_HUMAN	786	C	0	26	SNRPD2	Small nuclear ribonucleoprotein Sm D2 OS=Homo sapiens OX=9606 GN=SNRPD2 PE=1 SV=1	118		2	0	1	1		3	4	3	3	6	3
sp|Q9UNQ2|DIM1_HUMAN	35	C	0	21	DIMT1	Probable dimethyladenosine transferase OS=Homo sapiens OX=9606 GN=DIMT1 PE=1 SV=1	313		0	0	0	0		3	4	2	3	6	3
sp|P62826|RAN_HUMAN	919	C	0	27	RAN	GTP-binding nuclear protein Ran OS=Homo sapiens OX=9606 GN=RAN PE=1 SV=3	216		3	0	2	1		3	4	1	4	6	3
sp|P08754|GNAI3_HUMAN	1076	C	3	0	GNAI3	Guanine nucleotide-binding protein G(i) subunit alpha OS=Homo sapiens OX=9606 GN=GNAI3 PE=1 SV=3	354		1	1	1	1		1	2	1	1	3	1
sp|P27695|APEX1_HUMAN	732	C	0	10	APEX1	DNA-(apurinic or apyrimidinic site) lyase OS=Homo sapiens OX=9606 GN=APEX1 PE=1 SV=2	318		0	1	1	0		2	1	0	1	2	2
sp|P49916|DNLI3_HUMAN	61	C	0	60	LIG3	DNA ligase 3 OS=Homo sapiens OX=9606 GN=LIG3 PE=1 SV=2	1009		0	0	0	0		9	14	1	7	15	14
sp|Q14974|IMB1_HUMAN	52	C	0	29	KPNB1	Importin subunit beta-1 OS=Homo sapiens OX=9606 GN=KPNB1 PE=1 SV=2	876		2	1	3	0		3	6	1	2	8	3
sp|Q9H0S4|DDX47_HUMAN	684	C	0	26	DDX47	Probable ATP-dependent RNA helicase DDX47 OS=Homo sapiens OX=9606 GN=DDX47 PE=1 SV=1	455		0	0	0	0		4	6	1	3	6	6
sp|P02689|MYP2_HUMAN	1345	C	0	30	PMP2	Myelin P2 protein OS=Homo sapiens OX=9606 GN=PMP2 PE=1 SV=3	132		2	3	3	2		2	3	5	4	3	3
sp|P01023|A2MG_HUMAN	391	C	13	14	A2M	Alpha-2-macroglobulin OS=Homo sapiens OX=9606 GN=A2M PE=1 SV=3	1474		2	2	2	2		3	2	3	5	3	3
sp|P62306|RUXF_HUMAN	1035	C	24	0	SNRPF	Small nuclear ribonucleoprotein F OS=Homo sapiens OX=9606 GN=SNRPF PE=1 SV=1	86		2	2	2	2		2	3	2	3	3	3
sp|P62081|RS7_HUMAN	211	C	0	22	RPS7	40S ribosomal protein S7 OS=Homo sapiens OX=9606 GN=RPS7 PE=1 SV=1	194		2	1	2	1		3	2	3	2	2	4
sp|P51858|HDGF_HUMAN	557	C	14	15	HDGF	Hepatoma-derived growth factor OS=Homo sapiens OX=9606 GN=HDGF PE=1 SV=1	240		4	2	4	2		2	4	1	3	4	3
sp|O95218-2|ZRAB2_HUMAN	697	C	1	32	ZRANB2	Isoform 2 of Zinc finger Ran-binding domain-containing protein 2 OS=Homo sapiens OX=9606 GN=ZRANB2	320		4	1	2	3		2	6	2	4	5	4
sp|Q5SSJ5|HP1B3_HUMAN	275	C	0	35	HP1BP3	Heterochromatin protein 1-binding protein 3 OS=Homo sapiens OX=9606 GN=HP1BP3 PE=1 SV=1	553		0	0	0	0		7	7	2	4	5	10
sp|P69905|HBA_HUMAN	1323	C	0	76	HBA1	Hemoglobin subunit alpha OS=Homo sapiens OX=9606 GN=HBA1 PE=1 SV=2	142		6	7	7	6		9	7	10	7	9	8
sp|P00491|PNPH_HUMAN	304	C	4	4	PNP	Purine nucleoside phosphorylase OS=Homo sapiens OX=9606 GN=PNP PE=1 SV=2	289		0	0	0	0		0	0	8	0	0	0
sp|P55786|PSA_HUMAN	171	C	0	7	NPEPPS	Puromycin-sensitive aminopeptidase OS=Homo sapiens OX=9606 GN=NPEPPS PE=1 SV=2	919		0	0	0	0		0	0	7	0	0	0
sp|Q96G03|PGM2_HUMAN	593	C	0	5	PGM2	Phosphoglucomutase-2 OS=Homo sapiens OX=9606 GN=PGM2 PE=1 SV=4	612		0	0	0	0		0	0	5	0	0	0
sp|Q9UIV8|SPB13_HUMAN	957	C	0	5	SERPINB13	Serpin B13 OS=Homo sapiens OX=9606 GN=SERPINB13 PE=1 SV=2	391		0	0	0	0		0	0	5	0	0	0
sp|P05120|PAI2_HUMAN	1146	C	1	4	SERPINB2	Plasminogen activator inhibitor 2 OS=Homo sapiens OX=9606 GN=SERPINB2 PE=1 SV=2	415		0	0	0	0		0	0	4	1	0	0
sp|O95931|CBX7_HUMAN	675	C	0	4	CBX7	Chromobox protein homolog 7 OS=Homo sapiens OX=9606 GN=CBX7 PE=1 SV=1	251		0	0	0	0		0	0	2	2	0	0
sp|P04083|ANXA1_HUMAN	64	C	1	3	ANXA1	Annexin A1 OS=Homo sapiens OX=9606 GN=ANXA1 PE=1 SV=2	346		0	0	0	0		0	0	4	0	0	0
sp|Q9UJ70-2|NAGK_HUMAN	184	C	0	4	NAGK	Isoform 2 of N-acetyl-D-glucosamine kinase OS=Homo sapiens OX=9606 GN=NAGK	390		0	0	0	0		0	0	4	0	0	0
sp|Q14134|TRI29_HUMAN	1117	C	0	4	TRIM29	Tripartite motif-containing protein 29 OS=Homo sapiens OX=9606 GN=TRIM29 PE=1 SV=2	588		0	0	0	0		0	0	4	0	0	0
sp|Q9Y6K1|DNM3A_HUMAN	221	C	0	18	DNMT3A	DNA (cytosine-5)-methyltransferase 3A OS=Homo sapiens OX=9606 GN=DNMT3A PE=1 SV=4	912		0	0	0	0		1	1	6	8	1	1
sp|P01037|CYTN_HUMAN	255	C	1	2	CST1	Cystatin-SN OS=Homo sapiens OX=9606 GN=CST1 PE=1 SV=3	141		0	0	0	0		0	0	2	1	0	0
sp|P02511|CRYAB_HUMAN	329	C	0	3	CRYAB	Alpha-crystallin B chain OS=Homo sapiens OX=9606 GN=CRYAB PE=1 SV=2	175		0	0	0	0		0	0	3	0	0	0
sp|Q9Y446-2|PKP3_HUMAN	567	C	0	3	PKP3	Isoform PKP3b of Plakophilin-3 OS=Homo sapiens OX=9606 GN=PKP3	812		0	0	0	0		0	0	3	0	0	0
sp|O43548|TGM5_HUMAN	953	C	0	3	TGM5	Protein-glutamine gamma-glutamyltransferase 5 OS=Homo sapiens OX=9606 GN=TGM5 PE=1 SV=4	720		0	0	0	0		0	0	3	0	0	0
sp|Q5T749|KPRP_HUMAN_contaminant	1016	C	0	3	KPRP	Keratinocyte proline-rich protein OS=Homo sapiens GN=KPRP PE=1 SV=1	579		0	0	0	0		0	0	3	0	0	0
sp|Q16610-4|ECM1_HUMAN	1408	C	0	3	ECM1	Isoform 4 of Extracellular matrix protein 1 OS=Homo sapiens OX=9606 GN=ECM1	567		0	0	0	0		0	0	3	0	0	0
sp|P50579|MAP2_HUMAN	241	C	0	2	METAP2	Methionine aminopeptidase 2 OS=Homo sapiens OX=9606 GN=METAP2 PE=1 SV=1	478		0	0	0	0		0	0	2	0	0	0
sp|O14732|IMPA2_HUMAN	291	C	0	2	IMPA2	Inositol monophosphatase 2 OS=Homo sapiens OX=9606 GN=IMPA2 PE=1 SV=1	288		0	0	0	0		0	0	2	0	0	0
sp|P20073|ANXA7_HUMAN	467	C	0	2	ANXA7	Annexin A7 OS=Homo sapiens OX=9606 GN=ANXA7 PE=1 SV=3	488		0	0	0	0		0	0	2	0	0	0
sp|O75436|VP26A_HUMAN	751	C	0	2	VPS26A	Vacuolar protein sorting-associated protein 26A OS=Homo sapiens OX=9606 GN=VPS26A PE=1 SV=2	327		0	0	0	0		0	0	2	0	0	0
sp|Q9Y490|TLN1_HUMAN	997	C	2	0	TLN1	Talin-1 OS=Homo sapiens OX=9606 GN=TLN1 PE=1 SV=3	2541		0	0	0	0		0	0	1	1	0	0
sp|P28074|PSB5_HUMAN	1054	C	0	2	PSMB5	Proteasome subunit beta type-5 OS=Homo sapiens OX=9606 GN=PSMB5 PE=1 SV=3	263		0	0	0	0		0	0	1	1	0	0
sp|P28072|PSB6_HUMAN	1186	C	2	0	PSMB6	Proteasome subunit beta type-6 OS=Homo sapiens OX=9606 GN=PSMB6 PE=1 SV=4	239		0	0	0	0		0	0	2	0	0	0
sp|O00391|QSOX1_HUMAN	1194	C	0	2	QSOX1	Sulfhydryl oxidase 1 OS=Homo sapiens OX=9606 GN=QSOX1 PE=1 SV=3	747		0	0	0	0		0	0	2	0	0	0
sp|P06744-2|G6PI_HUMAN	1511	C	0	2	GPI	Isoform 2 of Glucose-6-phosphate isomerase OS=Homo sapiens OX=9606 GN=GPI	569		0	0	0	0		0	0	2	0	0	0
sp|P01834|IGKC_HUMAN	1554	C	0	2	IGKC	Immunoglobulin kappa constant OS=Homo sapiens OX=9606 GN=IGKC PE=1 SV=2	107		0	0	0	0		0	0	2	0	0	0
sp|P10619|PPGB_HUMAN	1614	C	0	2	CTSA	Lysosomal protective protein OS=Homo sapiens OX=9606 GN=CTSA PE=1 SV=2	480		0	0	0	0		0	0	2	0	0	0
sp|P09525|ANXA4_HUMAN	462	C	0	6	ANXA4	Annexin A4 OS=Homo sapiens OX=9606 GN=ANXA4 PE=1 SV=4	319		0	0	0	0		0	1	2	2	0	1
sp|P25787|PSA2_HUMAN	42	C	0	1	PSMA2	Proteasome subunit alpha type-2 OS=Homo sapiens OX=9606 GN=PSMA2 PE=1 SV=2	234		0	0	0	0		0	0	1	0	0	0
sp|Q13515|BFSP2_HUMAN	90	C	1	0	BFSP2	Phakinin OS=Homo sapiens OX=9606 GN=BFSP2 PE=1 SV=1	415		0	0	0	0		0	0	1	0	0	0
sp|Q9H2U2-2|IPYR2_HUMAN	131	C	0	3	PPA2	Isoform 2 of Inorganic pyrophosphatase 2, mitochondrial OS=Homo sapiens OX=9606 GN=PPA2	349		1	0	0	1		0	0	1	0	0	0
sp|O95833|CLIC3_HUMAN	322	C	1	0	CLIC3	Chloride intracellular channel protein 3 OS=Homo sapiens OX=9606 GN=CLIC3 PE=1 SV=2	236		0	0	0	0		0	0	1	0	0	0
sp|Q96GM8|TOE1_HUMAN	388	C	0	1	TOE1	Target of EGR1 protein 1 OS=Homo sapiens OX=9606 GN=TOE1 PE=1 SV=1	510		0	0	0	0		0	0	0	1	0	0
sp|Q92747|ARC1A_HUMAN	513	C	0	1	ARPC1A	Actin-related protein 2/3 complex subunit 1A OS=Homo sapiens OX=9606 GN=ARPC1A PE=2 SV=2	370		0	0	0	0		0	0	1	0	0	0
sp|Q15746|MYLK_HUMAN	554	C	0	1	MYLK	Myosin light chain kinase, smooth muscle OS=Homo sapiens OX=9606 GN=MYLK PE=1 SV=4	1914		0	0	0	0		0	0	0	1	0	0
sp|Q14202|ZMYM3_HUMAN	744	C	0	7	ZMYM3	Zinc finger MYM-type protein 3 OS=Homo sapiens OX=9606 GN=ZMYM3 PE=1 SV=2	1370		2	1	2	1		0	0	0	1	0	0
sp|Q9UJX5-3|APC4_HUMAN	821	C	0	1	ANAPC4	Isoform 3 of Anaphase-promoting complex subunit 4 OS=Homo sapiens OX=9606 GN=ANAPC4	809		0	0	0	0		0	0	0	1	0	0
sp|Q08431|MFGM_HUMAN	839	C	0	1	MFGE8	Lactadherin OS=Homo sapiens OX=9606 GN=MFGE8 PE=1 SV=3	387		0	0	0	0		0	0	1	0	0	0
sp|Q99829|CPNE1_HUMAN	889	C	0	3	CPNE1	Copine-1 OS=Homo sapiens OX=9606 GN=CPNE1 PE=1 SV=1	537		0	1	0	1		0	0	1	0	0	0
sp|Q96N64|PWP2A_HUMAN	891	C	0	1	PWWP2A	PWWP domain-containing protein 2A OS=Homo sapiens OX=9606 GN=PWWP2A PE=1 SV=2	755		0	0	0	0		0	0	1	0	0	0
sp|Q9UGM3-6|DMBT1_HUMAN	894	C	0	1	DMBT1	Isoform 6 of Deleted in malignant brain tumors 1 protein OS=Homo sapiens OX=9606 GN=DMBT1	2542		0	0	0	0		0	0	1	0	0	0
sp|Q96EY4|TMA16_HUMAN	933	C	0	1	TMA16	Translation machinery-associated protein 16 OS=Homo sapiens OX=9606 GN=TMA16 PE=1 SV=2	203		0	0	0	0		0	0	1	0	0	0
sp|Q5RKV6|EXOS6_HUMAN	984	C	1	0	EXOSC6	Exosome complex component MTR3 OS=Homo sapiens OX=9606 GN=EXOSC6 PE=1 SV=1	272		0	0	0	0		0	0	0	1	0	0
sp|P43034|LIS1_HUMAN	989	C	1	0	PAFAH1B1	Platelet-activating factor acetylhydrolase IB subunit alpha OS=Homo sapiens OX=9606 GN=PAFAH1B1 PE=1 SV=2	410		0	0	0	0		0	0	1	0	0	0
sp|P01857|IGHG1_HUMAN	1015	C	0	1	IGHG1	Immunoglobulin heavy constant gamma 1 OS=Homo sapiens OX=9606 GN=IGHG1 PE=1 SV=1	330		0	0	0	0		0	0	1	0	0	0
sp|Q9UHD1|CHRD1_HUMAN	1065	C	0	1	CHORDC1	Cysteine and histidine-rich domain-containing protein 1 OS=Homo sapiens OX=9606 GN=CHORDC1 PE=1 SV=2	332		0	0	0	0		0	0	0	1	0	0
sp|Q9H0E2|TOLIP_HUMAN	1082	C	0	1	TOLLIP	Toll-interacting protein OS=Homo sapiens OX=9606 GN=TOLLIP PE=1 SV=1	274		0	0	0	0		0	0	1	0	0	0
sp|Q13126-2|MTAP_HUMAN	1110	C	0	1	MTAP	Isoform 2 of S-methyl-5'-thioadenosine phosphorylase OS=Homo sapiens OX=9606 GN=MTAP	346		0	0	0	0		0	0	1	0	0	0
sp|Q13867|BLMH_HUMAN	1113	C	0	1	BLMH	Bleomycin hydrolase OS=Homo sapiens OX=9606 GN=BLMH PE=1 SV=1	455		0	0	0	0		0	0	1	0	0	0
sp|Q9BPW8|NIPS1_HUMAN	1150	C	0	3	NIPSNAP1	Protein NipSnap homolog 1 OS=Homo sapiens OX=9606 GN=NIPSNAP1 PE=1 SV=1	284		0	1	1	0		0	0	1	0	0	0
sp|P61088|UBE2N_HUMAN	1215	C	0	1	UBE2N	Ubiquitin-conjugating enzyme E2 N OS=Homo sapiens OX=9606 GN=UBE2N PE=1 SV=1	152		0	0	0	0		0	0	0	1	0	0
sp|Q01658|NC2B_HUMAN	1217	C	3	0	DR1	Protein Dr1 OS=Homo sapiens OX=9606 GN=DR1 PE=1 SV=1	176		1	0	1	0		0	0	0	1	0	0
sp|Q9GZN1|ARP6_HUMAN	1255	C	0	1	ACTR6	Actin-related protein 6 OS=Homo sapiens OX=9606 GN=ACTR6 PE=1 SV=1	396		0	0	0	0		0	0	0	1	0	0
sp|Q9UBG3|CRNN_HUMAN	1270	C	1	0	CRNN	Cornulin OS=Homo sapiens OX=9606 GN=CRNN PE=1 SV=1	495		0	0	0	0		0	0	1	0	0	0
sp|P01833|PIGR_HUMAN_contaminant	1368	C	0	1	PIGR	Polymeric immunoglobulin receptor OS=Homo sapiens GN=PIGR PE=1 SV=4	764		0	0	0	0		0	0	1	0	0	0
sp|Q3V6T2|GRDN_HUMAN	1382	C	0	1	CCDC88A	Girdin OS=Homo sapiens OX=9606 GN=CCDC88A PE=1 SV=2	1871		0	0	0	0		0	0	1	0	0	0
sp|Q9NTK5|OLA1_HUMAN	1413	C	0	1	OLA1	Obg-like ATPase 1 OS=Homo sapiens OX=9606 GN=OLA1 PE=1 SV=2	396		0	0	0	0		0	0	1	0	0	0
sp|Q16769|QPCT_HUMAN	1465	C	0	1	QPCT	Glutaminyl-peptide cyclotransferase OS=Homo sapiens OX=9606 GN=QPCT PE=1 SV=1	361		0	0	0	0		0	0	1	0	0	0
sp|Q9BSD7|NTPCR_HUMAN	1490	C	0	5	NTPCR	Cancer-related nucleoside-triphosphatase OS=Homo sapiens OX=9606 GN=NTPCR PE=1 SV=1	190		1	1	1	1		0	0	0	1	0	0
sp|P46109|CRKL_HUMAN	1502	C	1	0	CRKL	Crk-like protein OS=Homo sapiens OX=9606 GN=CRKL PE=1 SV=1	303		0	0	0	0		0	0	1	0	0	0
sp|Q99735|MGST2_HUMAN	1592	C	0	1	MGST2	Microsomal glutathione S-transferase 2 OS=Homo sapiens OX=9606 GN=MGST2 PE=1 SV=1	147		0	0	0	0		0	0	1	0	0	0
sp|Q96DA0|ZG16B_HUMAN	1613	C	0	1	ZG16B	Zymogen granule protein 16 homolog B OS=Homo sapiens OX=9606 GN=ZG16B PE=1 SV=3	208		0	0	0	0		0	0	1	0	0	0
sp|P07741|APT_HUMAN	1092	C	0	9	APRT	Adenine phosphoribosyltransferase OS=Homo sapiens OX=9606 GN=APRT PE=1 SV=2	180		0	1	1	0		1	1	2	1	1	1
sp|P11137|MTAP2_HUMAN	1253	C	0	9	MAP2	Microtubule-associated protein 2 OS=Homo sapiens OX=9606 GN=MAP2 PE=1 SV=4	1827		1	0	1	0		1	1	0	3	2	0
sp|Q9BUT1|BDH2_HUMAN	55	C	0	29	BDH2	3-hydroxybutyrate dehydrogenase type 2 OS=Homo sapiens OX=9606 GN=BDH2 PE=1 SV=2	245		3	3	3	3		2	3	3	4	2	3
sp|Q01518|CAP1_HUMAN	1234	C	0	16	CAP1	Adenylyl cyclase-associated protein 1 OS=Homo sapiens OX=9606 GN=CAP1 PE=1 SV=5	475		2	1	2	1		1	2	2	2	2	1
sp|P24539|AT5F1_HUMAN	1071	C	0	8	ATP5PB	ATP synthase F(0) complex subunit B1, mitochondrial OS=Homo sapiens OX=9606 GN=ATP5PB PE=1 SV=2	256		4	0	2	2		0	0	0	0	0	0
sp|O43175|SERA_HUMAN	183	C	0	57	PHGDH	D-3-phosphoglycerate dehydrogenase OS=Homo sapiens OX=9606 GN=PHGDH PE=1 SV=4	533		11	7	9	9		3	4	4	3	3	4
sp|P62318|SMD3_HUMAN	906	C	0	22	SNRPD3	Small nuclear ribonucleoprotein Sm D3 OS=Homo sapiens OX=9606 GN=SNRPD3 PE=1 SV=1	126		1	1	1	1		3	3	3	3	3	3
sp|P15085|CBPA1_HUMAN	754	C	11	5	CPA1	Carboxypeptidase A1 OS=Homo sapiens OX=9606 GN=CPA1 PE=1 SV=2	419		0	2	1	1		2	2	2	2	2	2
sp|P00441|SODC_HUMAN	962	C	1	12	SOD1	Superoxide dismutase [Cu-Zn] OS=Homo sapiens OX=9606 GN=SOD1 PE=1 SV=2	154		1	1	2	0		2	1	1	2	2	1
sp|Q92522|H1X_HUMAN	293	C	10	0	H1FX	Histone H1x OS=Homo sapiens OX=9606 GN=H1FX PE=1 SV=1	213		1	1	1	1		1	1	0	2	1	1
sp|P47914|RL29_HUMAN	334	C	0	12	RPL29	60S ribosomal protein L29 OS=Homo sapiens OX=9606 GN=RPL29 PE=1 SV=2	159		2	1	2	1		1	1	1	1	1	1
sp|Q96GK7|FAH2A_HUMAN	798	C	0	6	FAHD2A	Fumarylacetoacetate hydrolase domain-containing protein 2A OS=Homo sapiens OX=9606 GN=FAHD2A PE=1 SV=1	314		0	0	0	0		1	1	0	2	1	1
sp|Q9UQR1|ZN148_HUMAN	911	C	5	1	ZNF148	Zinc finger protein 148 OS=Homo sapiens OX=9606 GN=ZNF148 PE=1 SV=2	794		0	0	0	0		0	2	1	1	0	2
sp|P01008|ANT3_HUMAN	1305	C	12	0	SERPINC1	Antithrombin-III OS=Homo sapiens OX=9606 GN=SERPINC1 PE=1 SV=1	464		2	1	2	1		1	1	1	1	1	1
sp|Q5T280|CI114_HUMAN	1451	C	6	0	SPOUT1	Putative methyltransferase C9orf114 OS=Homo sapiens OX=9606 GN=SPOUT1 PE=1 SV=3	376		0	0	0	0		1	1	1	1	1	1
sp|P30044|PRDX5_HUMAN	1581	C	0	10	PRDX5	Peroxiredoxin-5, mitochondrial OS=Homo sapiens OX=9606 GN=PRDX5 PE=1 SV=4	214		1	1	1	1		1	1	1	1	1	1
sp|P49720|PSB3_HUMAN	893	C	0	3	PSMB3	Proteasome subunit beta type-3 OS=Homo sapiens OX=9606 GN=PSMB3 PE=1 SV=2	205		0	0	0	0		0	1	1	0	0	1
sp|P13804|ETFA_HUMAN	1032	C	0	7	ETFA	Electron transfer flavoprotein subunit alpha, mitochondrial OS=Homo sapiens OX=9606 GN=ETFA PE=1 SV=1	333		2	0	1	1		0	1	0	1	1	0
sp|P09382|LEG1_HUMAN	1298	C	3	0	LGALS1	Galectin-1 OS=Homo sapiens OX=9606 GN=LGALS1 PE=1 SV=2	135		0	0	0	0		0	1	0	1	1	0
sp|Q9NW64|RBM22_HUMAN	1631	C	0	3	RBM22	Pre-mRNA-splicing factor RBM22 OS=Homo sapiens OX=9606 GN=RBM22 PE=1 SV=1	420		0	0	0	0		0	1	0	1	1	0
sp|Q9BW92|SYTM_HUMAN	92	C	4	10	TARS2	Threonine--tRNA ligase, mitochondrial OS=Homo sapiens OX=9606 GN=TARS2 PE=1 SV=1	718		4	3	3	4		0	0	0	0	0	0
sp|Q15776|ZKSC8_HUMAN	150	C	1	1	ZKSCAN8	Zinc finger protein with KRAB and SCAN domains 8 OS=Homo sapiens OX=9606 GN=ZKSCAN8 PE=1 SV=2	578		1	0	1	0		0	0	0	0	0	0
sp|Q9Y2Q9|RT28_HUMAN	167	C	0	2	MRPS28	28S ribosomal protein S28, mitochondrial OS=Homo sapiens OX=9606 GN=MRPS28 PE=1 SV=1	187		0	1	1	0		0	0	0	0	0	0
sp|Q5JTZ9|SYAM_HUMAN	180	C	2	0	AARS2	Alanine--tRNA ligase, mitochondrial OS=Homo sapiens OX=9606 GN=AARS2 PE=1 SV=1	985		1	0	0	1		0	0	0	0	0	0
sp|Q03112-3|MECOM_HUMAN	328	C	0	2	MECOM	Isoform 2 of Histone-lysine N-methyltransferase MECOM OS=Homo sapiens OX=9606 GN=MECOM	1239		1	0	1	0		0	0	0	0	0	0
sp|Q8N490-2|PNKD_HUMAN	372	C	3	5	PNKD	Isoform 2 of Probable hydrolase PNKD OS=Homo sapiens OX=9606 GN=PNKD	142		3	1	2	2		0	0	0	0	0	0
sp|Q7Z4H7|HAUS6_HUMAN	413	C	0	6	HAUS6	HAUS augmin-like complex subunit 6 OS=Homo sapiens OX=9606 GN=HAUS6 PE=1 SV=2	955		3	0	2	1		0	0	0	0	0	0
sp|O95071|UBR5_HUMAN	428	C	0	24	UBR5	E3 ubiquitin-protein ligase UBR5 OS=Homo sapiens OX=9606 GN=UBR5 PE=1 SV=2	2799		11	1	8	4		0	0	0	0	0	0
sp|Q6P4A7|SFXN4_HUMAN	450	C	0	4	SFXN4	Sideroflexin-4 OS=Homo sapiens OX=9606 GN=SFXN4 PE=1 SV=1	337		1	1	1	1		0	0	0	0	0	0
sp|Q9P032|NDUF4_HUMAN	518	C	2	0	NDUFAF4	NADH dehydrogenase [ubiquinone] 1 alpha subcomplex assembly factor 4 OS=Homo sapiens OX=9606 GN=NDUFAF4 PE=1 SV=1	175		1	0	1	0		0	0	0	0	0	0
sp|P27694|RFA1_HUMAN	544	C	0	4	RPA1	Replication protein A 70 kDa DNA-binding subunit OS=Homo sapiens OX=9606 GN=RPA1 PE=1 SV=2	616		0	2	2	0		0	0	0	0	0	0
sp|Q9H3K6|BOLA2_HUMAN	551	C	0	4	BOLA2	BolA-like protein 2 OS=Homo sapiens OX=9606 GN=BOLA2 PE=1 SV=1	86		1	1	1	1		0	0	0	0	0	0
sp|Q01813|PFKAP_HUMAN	573	C	0	4	PFKP	ATP-dependent 6-phosphofructokinase, platelet type OS=Homo sapiens OX=9606 GN=PFKP PE=1 SV=2	784		2	0	1	1		0	0	0	0	0	0
sp|Q9BZE1|RM37_HUMAN	598	C	0	10	MRPL37	39S ribosomal protein L37, mitochondrial OS=Homo sapiens OX=9606 GN=MRPL37 PE=1 SV=2	423		2	3	2	3		0	0	0	0	0	0
sp|Q16864-2|VATF_HUMAN	626	C	0	2	ATP6V1F	Isoform 2 of V-type proton ATPase subunit F OS=Homo sapiens OX=9606 GN=ATP6V1F	147		1	0	1	0		0	0	0	0	0	0
sp|P36551|HEM6_HUMAN	658	C	2	0	CPOX	Oxygen-dependent coproporphyrinogen-III oxidase, mitochondrial OS=Homo sapiens OX=9606 GN=CPOX PE=1 SV=3	454		1	0	0	1		0	0	0	0	0	0
sp|O75746|CMC1_HUMAN	692	C	0	14	SLC25A12	Calcium-binding mitochondrial carrier protein Aralar1 OS=Homo sapiens OX=9606 GN=SLC25A12 PE=1 SV=2	678		3	4	4	3		0	0	0	0	0	0
sp|P52294|IMA5_HUMAN	802	C	0	2	KPNA1	Importin subunit alpha-5 OS=Homo sapiens OX=9606 GN=KPNA1 PE=1 SV=3	538		0	1	0	1		0	0	0	0	0	0
sp|O43837|IDH3B_HUMAN	812	C	0	6	IDH3B	Isocitrate dehydrogenase [NAD] subunit beta, mitochondrial OS=Homo sapiens OX=9606 GN=IDH3B PE=1 SV=2	385		2	1	3	0		0	0	0	0	0	0
sp|Q8NBT2|SPC24_HUMAN	813	C	0	2	SPC24	Kinetochore protein Spc24 OS=Homo sapiens OX=9606 GN=SPC24 PE=1 SV=2	197		1	0	1	0		0	0	0	0	0	0
sp|P36542|ATPG_HUMAN	837	C	0	18	ATP5F1C	ATP synthase subunit gamma, mitochondrial OS=Homo sapiens OX=9606 GN=ATP5F1C PE=1 SV=1	298		6	3	4	5		0	0	0	0	0	0
sp|O15047|SET1A_HUMAN	838	C	4	0	SETD1A	Histone-lysine N-methyltransferase SETD1A OS=Homo sapiens OX=9606 GN=SETD1A PE=1 SV=3	1707		2	0	1	1		0	0	0	0	0	0
sp|Q96CS3|FAF2_HUMAN	924	C	4	0	FAF2	FAS-associated factor 2 OS=Homo sapiens OX=9606 GN=FAF2 PE=1 SV=2	445		1	1	1	1		0	0	0	0	0	0
sp|P60468|SC61B_HUMAN	949	C	0	4	SEC61B	Protein transport protein Sec61 subunit beta OS=Homo sapiens OX=9606 GN=SEC61B PE=1 SV=2	96		1	1	2	0		0	0	0	0	0	0
sp|P39656|OST48_HUMAN	974	C	0	10	DDOST	Dolichyl-diphosphooligosaccharide--protein glycosyltransferase 48 kDa subunit OS=Homo sapiens OX=9606 GN=DDOST PE=1 SV=4	456		2	3	3	2		0	0	0	0	0	0
sp|P56192|SYMC_HUMAN	982	C	0	14	MARS	Methionine--tRNA ligase, cytoplasmic OS=Homo sapiens OX=9606 GN=MARS PE=1 SV=2	900		5	2	4	3		0	0	0	0	0	0
sp|Q13347|EIF3I_HUMAN	988	C	2	0	EIF3I	Eukaryotic translation initiation factor 3 subunit I OS=Homo sapiens OX=9606 GN=EIF3I PE=1 SV=1	325		0	1	0	1		0	0	0	0	0	0
sp|O95168|NDUB4_HUMAN	1001	C	0	2	NDUFB4	NADH dehydrogenase [ubiquinone] 1 beta subcomplex subunit 4 OS=Homo sapiens OX=9606 GN=NDUFB4 PE=1 SV=3	129		1	0	0	1		0	0	0	0	0	0
sp|Q8IWB7|WDFY1_HUMAN	1004	C	2	0	WDFY1	WD repeat and FYVE domain-containing protein 1 OS=Homo sapiens OX=9606 GN=WDFY1 PE=1 SV=1	410		0	1	1	0		0	0	0	0	0	0
sp|Q16637|SMN_HUMAN	1030	C	0	4	SMN1	Survival motor neuron protein OS=Homo sapiens OX=9606 GN=SMN1 PE=1 SV=1	294		1	1	1	1		0	0	0	0	0	0
sp|O00311|CDC7_HUMAN	1060	C	1	1	CDC7	Cell division cycle 7-related protein kinase OS=Homo sapiens OX=9606 GN=CDC7 PE=1 SV=1	574		1	0	0	1		0	0	0	0	0	0
sp|Q9BSJ2-4|GCP2_HUMAN	1085	C	0	4	TUBGCP2	Isoform 3 of Gamma-tubulin complex component 2 OS=Homo sapiens OX=9606 GN=TUBGCP2	930		2	0	0	2		0	0	0	0	0	0
sp|Q96C36|P5CR2_HUMAN	1115	C	0	8	PYCR2	Pyrroline-5-carboxylate reductase 2 OS=Homo sapiens OX=9606 GN=PYCR2 PE=1 SV=1	320		2	2	2	2		0	0	0	0	0	0
sp|P54709|AT1B3_HUMAN	1120	C	0	4	ATP1B3	Sodium/potassium-transporting ATPase subunit beta-3 OS=Homo sapiens OX=9606 GN=ATP1B3 PE=1 SV=1	279		1	1	1	1		0	0	0	0	0	0
sp|Q08J23|NSUN2_HUMAN	1132	C	0	2	NSUN2	RNA cytosine C(5)-methyltransferase NSUN2 OS=Homo sapiens OX=9606 GN=NSUN2 PE=1 SV=2	767		0	1	1	0		0	0	0	0	0	0
sp|Q96AA3|RFT1_HUMAN	1162	C	0	2	RFT1	Protein RFT1 homolog OS=Homo sapiens OX=9606 GN=RFT1 PE=1 SV=1	541		1	0	1	0		0	0	0	0	0	0
sp|Q9Y6K0|CEPT1_HUMAN	1220	C	0	2	CEPT1	Choline/ethanolaminephosphotransferase 1 OS=Homo sapiens OX=9606 GN=CEPT1 PE=1 SV=1	416		0	1	0	1		0	0	0	0	0	0
sp|P10155|RO60_HUMAN	1231	C	0	2	RO60	60 kDa SS-A/Ro ribonucleoprotein OS=Homo sapiens OX=9606 GN=RO60 PE=1 SV=2	538		1	0	0	1		0	0	0	0	0	0
sp|P22061-2|PIMT_HUMAN	1251	C	0	18	PCMT1	Isoform 2 of Protein-L-isoaspartate(D-aspartate) O-methyltransferase OS=Homo sapiens OX=9606 GN=PCMT1	228		4	5	5	4		0	0	0	0	0	0
sp|Q8NF37|PCAT1_HUMAN	1260	C	2	4	LPCAT1	Lysophosphatidylcholine acyltransferase 1 OS=Homo sapiens OX=9606 GN=LPCAT1 PE=1 SV=2	534		2	1	2	1		0	0	0	0	0	0
sp|O75821|EIF3G_HUMAN	1303	C	0	2	EIF3G	Eukaryotic translation initiation factor 3 subunit G OS=Homo sapiens OX=9606 GN=EIF3G PE=1 SV=2	320		1	0	1	0		0	0	0	0	0	0
sp|Q96GA3|LTV1_HUMAN	1317	C	0	2	LTV1	Protein LTV1 homolog OS=Homo sapiens OX=9606 GN=LTV1 PE=1 SV=1	475		1	0	1	0		0	0	0	0	0	0
sp|Q53S58|TM177_HUMAN	1352	C	4	0	TMEM177	Transmembrane protein 177 OS=Homo sapiens OX=9606 GN=TMEM177 PE=1 SV=1	311		1	1	1	1		0	0	0	0	0	0
sp|Q9UBT6|POLK_HUMAN	1357	C	0	2	POLK	DNA polymerase kappa OS=Homo sapiens OX=9606 GN=POLK PE=1 SV=1	870		0	1	0	1		0	0	0	0	0	0
sp|Q6IAN0|DRS7B_HUMAN	1371	C	0	8	DHRS7B	Dehydrogenase/reductase SDR family member 7B OS=Homo sapiens OX=9606 GN=DHRS7B PE=1 SV=2	325		3	1	1	3		0	0	0	0	0	0
sp|O75396|SC22B_HUMAN	1388	C	0	4	SEC22B	Vesicle-trafficking protein SEC22b OS=Homo sapiens OX=9606 GN=SEC22B PE=1 SV=4	215		1	1	1	1		0	0	0	0	0	0
sp|Q8NBQ5|DHB11_HUMAN	1397	C	0	2	HSD17B11	Estradiol 17-beta-dehydrogenase 11 OS=Homo sapiens OX=9606 GN=HSD17B11 PE=1 SV=3	300		1	0	1	0		0	0	0	0	0	0
sp|Q9UHI6|DDX20_HUMAN	1403	C	0	2	DDX20	Probable ATP-dependent RNA helicase DDX20 OS=Homo sapiens OX=9606 GN=DDX20 PE=1 SV=2	824		1	0	1	0		0	0	0	0	0	0
sp|O00411|RPOM_HUMAN	1422	C	4	0	POLRMT	DNA-directed RNA polymerase, mitochondrial OS=Homo sapiens OX=9606 GN=POLRMT PE=1 SV=2	1230		2	0	1	1		0	0	0	0	0	0
sp|O43615|TIM44_HUMAN	1452	C	0	6	TIMM44	Mitochondrial import inner membrane translocase subunit TIM44 OS=Homo sapiens OX=9606 GN=TIMM44 PE=1 SV=2	452		2	1	2	1		0	0	0	0	0	0
sp|Q96CU9|FXRD1_HUMAN	1482	C	0	8	FOXRED1	FAD-dependent oxidoreductase domain-containing protein 1 OS=Homo sapiens OX=9606 GN=FOXRED1 PE=1 SV=2	486		2	2	2	2		0	0	0	0	0	0
sp|Q5BJD5|TM41B_HUMAN	1484	C	0	4	TMEM41B	Transmembrane protein 41B OS=Homo sapiens OX=9606 GN=TMEM41B PE=1 SV=1	291		1	1	1	1		0	0	0	0	0	0
sp|O15091|MRPP3_HUMAN	1487	C	0	2	PRORP	Mitochondrial ribonuclease P catalytic subunit OS=Homo sapiens OX=9606 GN=PRORP PE=1 SV=2	583		1	0	1	0		0	0	0	0	0	0
sp|Q5W0B1|OBI1_HUMAN	1493	C	2	0	OBI1	ORC ubiquitin ligase 1 OS=Homo sapiens OX=9606 GN=OBI1 PE=1 SV=1	726		1	0	1	0		0	0	0	0	0	0
sp|Q9NPH2|INO1_HUMAN	1499	C	0	2	ISYNA1	Inositol-3-phosphate synthase 1 OS=Homo sapiens OX=9606 GN=ISYNA1 PE=1 SV=1	558		0	1	0	1		0	0	0	0	0	0
sp|P30837|AL1B1_HUMAN	1510	C	0	4	ALDH1B1	Aldehyde dehydrogenase X, mitochondrial OS=Homo sapiens OX=9606 GN=ALDH1B1 PE=1 SV=3	517		1	1	0	2		0	0	0	0	0	0
sp|P37802-2|TAGL2_HUMAN	1523	C	0	2	TAGLN2	Isoform 2 of Transgelin-2 OS=Homo sapiens OX=9606 GN=TAGLN2	220		0	1	0	1		0	0	0	0	0	0
sp|Q9NXS2|QPCTL_HUMAN	1531	C	0	8	QPCTL	Glutaminyl-peptide cyclotransferase-like protein OS=Homo sapiens OX=9606 GN=QPCTL PE=1 SV=2	382		2	2	2	2		0	0	0	0	0	0
sp|Q9H019|MFR1L_HUMAN	1536	C	0	4	MTFR1L	Mitochondrial fission regulator 1-like OS=Homo sapiens OX=9606 GN=MTFR1L PE=1 SV=2	292		1	1	1	1		0	0	0	0	0	0
sp|Q96EL2|RT24_HUMAN	1538	C	4	0	MRPS24	28S ribosomal protein S24, mitochondrial OS=Homo sapiens OX=9606 GN=MRPS24 PE=1 SV=1	167		1	1	1	1		0	0	0	0	0	0
sp|P49721|PSB2_HUMAN	1541	C	2	0	PSMB2	Proteasome subunit beta type-2 OS=Homo sapiens OX=9606 GN=PSMB2 PE=1 SV=1	201		1	0	0	1		0	0	0	0	0	0
sp|Q9NX63|MIC19_HUMAN	1542	C	0	4	CHCHD3	MICOS complex subunit MIC19 OS=Homo sapiens OX=9606 GN=CHCHD3 PE=1 SV=1	227		1	1	1	1		0	0	0	0	0	0
sp|Q9P015|RM15_HUMAN	1589	C	0	2	MRPL15	39S ribosomal protein L15, mitochondrial OS=Homo sapiens OX=9606 GN=MRPL15 PE=1 SV=1	296		1	0	1	0		0	0	0	0	0	0
sp|O95202|LETM1_HUMAN	1596	C	2	0	LETM1	Mitochondrial proton/calcium exchanger protein OS=Homo sapiens OX=9606 GN=LETM1 PE=1 SV=1	739		1	0	0	1		0	0	0	0	0	0
sp|Q9Y3C8|UFC1_HUMAN	1603	C	2	0	UFC1	Ubiquitin-fold modifier-conjugating enzyme 1 OS=Homo sapiens OX=9606 GN=UFC1 PE=1 SV=3	167		1	0	1	0		0	0	0	0	0	0
sp|Q13257|MD2L1_HUMAN	1607	C	4	0	MAD2L1	Mitotic spindle assembly checkpoint protein MAD2A OS=Homo sapiens OX=9606 GN=MAD2L1 PE=1 SV=1	205		1	1	1	1		0	0	0	0	0	0
sp|O95563|MPC2_HUMAN	1626	C	0	2	MPC2	Mitochondrial pyruvate carrier 2 OS=Homo sapiens OX=9606 GN=MPC2 PE=1 SV=1	127		1	0	1	0		0	0	0	0	0	0
sp|Q7Z7K6|CENPV_HUMAN	1276	C	8	9	CENPV	Centromere protein V OS=Homo sapiens OX=9606 GN=CENPV PE=1 SV=1	275		0	0	0	0		2	4	3	2	4	2
sp|P62753|RS6_HUMAN	534	C	0	52	RPS6	40S ribosomal protein S6 OS=Homo sapiens OX=9606 GN=RPS6 PE=1 SV=1	249		5	7	5	7		5	5	4	4	4	6
sp|P16989|YBOX3_HUMAN	512	C	0	19	YBX3	Y-box-binding protein 3 OS=Homo sapiens OX=9606 GN=YBX3 PE=1 SV=4	372		3	1	2	2		2	2	1	2	3	1
sp|Q9Y2V2|CHSP1_HUMAN	1314	C	12	0	CARHSP1	Calcium-regulated heat-stable protein 1 OS=Homo sapiens OX=9606 GN=CARHSP1 PE=1 SV=2	147		1	1	1	1		1	2	1	1	2	1
sp|P11387|TOP1_HUMAN	782	C	16	0	TOP1	DNA topoisomerase 1 OS=Homo sapiens OX=9606 GN=TOP1 PE=1 SV=2	765		0	0	0	0		2	4	1	3	3	3
sp|Q01130|SRSF2_HUMAN	437	C	0	36	SRSF2	Serine/arginine-rich splicing factor 2 OS=Homo sapiens OX=9606 GN=SRSF2 PE=1 SV=4	221		1	1	1	1		4	12	5	6	9	7
sp|Q15404|RSU1_HUMAN	587	C	0	9	RSU1	Ras suppressor protein 1 OS=Homo sapiens OX=9606 GN=RSU1 PE=1 SV=3	277		1	1	1	1		1	1	0	1	1	1
sp|P23381|SYWC_HUMAN	651	C	0	7	WARS	Tryptophan--tRNA ligase, cytoplasmic OS=Homo sapiens OX=9606 GN=WARS PE=1 SV=2	471		0	1	1	0		0	2	0	1	1	1
sp|Q9P035|HACD3_HUMAN	929	C	0	23	HACD3	Very-long-chain (3R)-3-hydroxyacyl-CoA dehydratase 3 OS=Homo sapiens OX=9606 GN=HACD3 PE=1 SV=2	362		3	6	5	4		1	1	0	1	1	1
sp|Q9UPN3|MACF1_HUMAN	1574	C	0	5	MACF1	Microtubule-actin cross-linking factor 1, isoforms 1/2/3/5 OS=Homo sapiens OX=9606 GN=MACF1 PE=1 SV=4	7388		0	0	0	0		1	1	0	1	1	1
sp|Q01995|TAGL_HUMAN	713	C	0	33	TAGLN	Transgelin OS=Homo sapiens OX=9606 GN=TAGLN PE=1 SV=4	201		2	2	3	1		3	7	2	3	6	4
sp|P08708|RS17_HUMAN	590	C	0	12	RPS17	40S ribosomal protein S17 OS=Homo sapiens OX=9606 GN=RPS17 PE=1 SV=2	135		0	0	0	0		3	2	0	2	4	1
sp|Q9UPT8|ZC3H4_HUMAN	415	C	1	1	ZC3H4	Zinc finger CCCH domain-containing protein 4 OS=Homo sapiens OX=9606 GN=ZC3H4 PE=1 SV=3	1303		0	0	0	0		0	1	0	0	1	0
sp|Q9Y2R4|DDX52_HUMAN	767	C	2	0	DDX52	Probable ATP-dependent RNA helicase DDX52 OS=Homo sapiens OX=9606 GN=DDX52 PE=1 SV=3	599		0	0	0	0		0	1	0	0	0	1
sp|Q96EU6|RRP36_HUMAN	860	C	0	2	RRP36	Ribosomal RNA processing protein 36 homolog OS=Homo sapiens OX=9606 GN=RRP36 PE=1 SV=1	259		0	0	0	0		0	1	0	0	0	1
sp|P02787|TRFE_HUMAN	965	C	0	2	TF	Serotransferrin OS=Homo sapiens OX=9606 GN=TF PE=1 SV=3	698		0	0	0	0		0	1	0	0	0	1
sp|A0A0C4DH25|KVD20_HUMAN	1275	C	6	0	IGKV3D-20	Immunoglobulin kappa variable 3D-20 OS=Homo sapiens OX=9606 GN=IGKV3D-20 PE=3 SV=1	116		1	1	1	1		0	1	0	0	1	0
sp|P18887|XRCC1_HUMAN	1530	C	0	2	XRCC1	DNA repair protein XRCC1 OS=Homo sapiens OX=9606 GN=XRCC1 PE=1 SV=2	633		0	0	0	0		0	1	0	0	1	0
sp|Q8TF68|ZN384_HUMAN	1550	C	0	2	ZNF384	Zinc finger protein 384 OS=Homo sapiens OX=9606 GN=ZNF384 PE=1 SV=2	577		0	0	0	0		0	1	0	0	0	1
sp|Q8WXA9-2|SREK1_HUMAN	856	C	0	4	SREK1	Isoform 2 of Splicing regulatory glutamine/lysine-rich protein 1 OS=Homo sapiens OX=9606 GN=SREK1	624		0	0	0	0		1	1	0	0	1	1
sp|P51649-2|SSDH_HUMAN	1615	C	0	4	ALDH5A1	Isoform 2 of Succinate-semialdehyde dehydrogenase, mitochondrial OS=Homo sapiens OX=9606 GN=ALDH5A1	548		0	0	0	0		1	1	0	0	1	1
sp|P62140|PP1B_HUMAN	194	C	0	5	PPP1CB	Serine/threonine-protein phosphatase PP1-beta catalytic subunit OS=Homo sapiens OX=9606 GN=PPP1CB PE=1 SV=3	327		0	0	0	0		2	5	1	0	3	4
sp|Q9NRX1|PNO1_HUMAN	1103	C	0	6	PNO1	RNA-binding protein PNO1 OS=Homo sapiens OX=9606 GN=PNO1 PE=1 SV=1	252		0	0	0	0		1	2	0	0	2	1
sp|P62857|RS28_HUMAN	718	C	49	0	RPS28	40S ribosomal protein S28 OS=Homo sapiens OX=9606 GN=RPS28 PE=1 SV=1	69		4	5	4	5		6	5	4	6	5	5
sp|P69891|HBG1_HUMAN	1246	C	0	35	HBG1	Hemoglobin subunit gamma-1 OS=Homo sapiens OX=9606 GN=HBG1 PE=1 SV=2	147		4	2	3	3		4	4	3	5	4	3
sp|A0A0A0MRZ7|KVD26_HUMAN	363	C	0	7	IGKV2D-26	Immunoglobulin kappa variable 2D-26 OS=Homo sapiens OX=9606 GN=IGKV2D-26 PE=3 SV=1	120		1	2	2	1		1	4	2	1	3	1
sp|B9A064|IGLL5_HUMAN	1594	C	0	20	IGLL5	Immunoglobulin lambda-like polypeptide 5 OS=Homo sapiens OX=9606 GN=IGLL5 PE=2 SV=2	214		3	1	2	2		2	3	1	2	2	2
sp|Q00688|FKBP3_HUMAN	1041	C	17	0	FKBP3	Peptidyl-prolyl cis-trans isomerase FKBP3 OS=Homo sapiens OX=9606 GN=FKBP3 PE=1 SV=1	224		1	2	1	2		2	3	1	1	2	2
sp|Q9Y3A5|SBDS_HUMAN	522	C	0	29	SBDS	Ribosome maturation protein SBDS OS=Homo sapiens OX=9606 GN=SBDS PE=1 SV=4	250		3	3	3	3		3	4	3	2	3	2
sp|P04899-4|GNAI2_HUMAN	1076	C	0	1	GNAI2	Isoform sGi2 of Guanine nucleotide-binding protein G(i) subunit alpha-2 OS=Homo sapiens OX=9606 GN=GNAI2	366		1	1	1	1		1	2	1	1	1	1
sp|P36873-2|PP1G_HUMAN	194	C	0	29	PPP1CC	Isoform 2 of Serine/threonine-protein phosphatase PP1-gamma catalytic subunit OS=Homo sapiens OX=9606 GN=PPP1CC	337		2	2	2	2		5	5	2	2	4	3
sp|Q9NZB2-6|F120A_HUMAN	109	C	0	4	FAM120A	Isoform F of Constitutive coactivator of PPAR-gamma-like protein 1 OS=Homo sapiens OX=9606 GN=FAM120A	1146		0	0	0	0		1	1	0	1	0	1
sp|Q96I99-2|SUCB2_HUMAN	1140	C	0	8	SUCLG2	Isoform 2 of Succinate--CoA ligase [GDP-forming] subunit beta, mitochondrial OS=Homo sapiens OX=9606 GN=SUCLG2	440		1	1	1	1		1	1	0	1	1	0
sp|A0A075B6I6|LV150_HUMAN	1426	C	6	0	IGLV1-50	Probable non-functional immunoglobulin lambda variable 1-50 OS=Homo sapiens OX=9606 GN=IGLV1-50 PE=5 SV=1	118		1	0	0	1		2	0	0	1	0	1
sp|P35221-2|CTNA1_HUMAN	196	C	0	27	CTNNA1	Isoform 2 of Catenin alpha-1 OS=Homo sapiens OX=9606 GN=CTNNA1	930		3	2	2	3		3	5	2	2	2	3
sp|Q7Z7K6-3|CENPV_HUMAN	1276	C	0	8	CENPV	Isoform 3 of Centromere protein V OS=Homo sapiens OX=9606 GN=CENPV	272		0	0	0	0		3	5	2	2	3	2
sp|Q16825|PTN21_HUMAN	728	C	3	0	PTPN21	Tyrosine-protein phosphatase non-receptor type 21 OS=Homo sapiens OX=9606 GN=PTPN21 PE=1 SV=2	1174		0	0	0	0		1	1	0	0	0	1
sp|O60888-2|CUTA_HUMAN	1533	C	0	7	CUTA	Isoform A of Protein CutA OS=Homo sapiens OX=9606 GN=CUTA	198		1	1	1	1		1	1	0	0	1	0
sp|Q8IWS0|PHF6_HUMAN	103	C	0	7	PHF6	PHD finger protein 6 OS=Homo sapiens OX=9606 GN=PHF6 PE=1 SV=1	365		0	0	0	0		1	3	1	0	1	1
sp|P02754|LACB_BOVIN_contaminant	277	C	13	0	LGB	Beta-lactoglobulin OS=Bos taurus GN=LGB PE=1 SV=3	178		1	0	0	1		0	6	0	2	2	1
sp|P48735|IDHP_HUMAN	1513	C	0	2	IDH2	Isocitrate dehydrogenase [NADP], mitochondrial OS=Homo sapiens OX=9606 GN=IDH2 PE=1 SV=2	452		0	0	0	0		0	1	0	1	0	0
sp|Q9UNY4|TTF2_HUMAN	1547	C	2	0	TTF2	Transcription termination factor 2 OS=Homo sapiens OX=9606 GN=TTF2 PE=1 SV=2	1162		0	0	0	0		0	1	0	1	0	0
sp|Q9ULC4-3|MCTS1_HUMAN	729	C	0	1	MCTS1	Isoform 3 of Malignant T-cell-amplified sequence 1 OS=Homo sapiens OX=9606 GN=MCTS1	182		0	0	0	0		0	1	0	0	0	0
sp|Q13228-4|SBP1_HUMAN	1292	C	0	1	SELENBP1	Isoform 4 of Methanethiol oxidase OS=Homo sapiens OX=9606 GN=SELENBP1	514		0	0	0	0		1	0	0	0	0	0
sp|P07737|PROF1_HUMAN	1527	C	0	1	PFN1	Profilin-1 OS=Homo sapiens OX=9606 GN=PFN1 PE=1 SV=2	140		0	0	0	0		1	0	0	0	0	0
sp|Q9NV31|IMP3_HUMAN	1560	C	1	0	IMP3	U3 small nucleolar ribonucleoprotein protein IMP3 OS=Homo sapiens OX=9606 GN=IMP3 PE=1 SV=1	184		0	0	0	0		0	1	0	0	0	0
sp|P62304|RUXE_HUMAN	1580	C	1	0	SNRPE	Small nuclear ribonucleoprotein E OS=Homo sapiens OX=9606 GN=SNRPE PE=1 SV=1	92		0	0	0	0		0	1	0	0	0	0
sp|O76009|KT33A_HUMAN_contaminant	75	C	0	8	KRT33A	Keratin, type I cuticular Ha3-I OS=Homo sapiens GN=KRT33A PE=2 SV=2	404		0	0	0	0		5	0	1	1	0	1
sp|Q8TF01|PNISR_HUMAN	746	C	3	6	PNISR	Arginine/serine-rich protein PNISR OS=Homo sapiens OX=9606 GN=PNISR PE=1 SV=2	805		0	0	0	0		1	5	0	2	0	1
sp|Q5BKY9|F133B_HUMAN	1367	C	0	3	FAM133B	Protein FAM133B OS=Homo sapiens OX=9606 GN=FAM133B PE=1 SV=1	247		0	0	0	0		1	2	0	0	0	0
sp|Q16630-2|CPSF6_HUMAN	973	C	0	4	CPSF6	Isoform 2 of Cleavage and polyadenylation specificity factor subunit 6 OS=Homo sapiens OX=9606 GN=CPSF6	588		0	0	0	0		1	3	0	0	0	0
sp|P68371|TBB4B_HUMAN	39	C	5	31	TUBB4B	Tubulin beta-4B chain OS=Homo sapiens OX=9606 GN=TUBB4B PE=1 SV=1	445		28	28	25	30		7	9	5	8	10	10
sp|Q13885|TBB2A_HUMAN	39	C	0	104	TUBB2A	Tubulin beta-2A chain OS=Homo sapiens OX=9606 GN=TUBB2A PE=1 SV=1	445		27	28	26	28		9	8	7	10	12	10
sp|P06576|ATPB_HUMAN	198	C	9	80	ATP5F1B	ATP synthase subunit beta, mitochondrial OS=Homo sapiens OX=9606 GN=ATP5F1B PE=1 SV=3	529		15	14	15	13		3	6	4	6	5	8
sp|Q9UJS0-2|CMC2_HUMAN	692	C	0	43	SLC25A13	Isoform 2 of Calcium-binding mitochondrial carrier protein Aralar2 OS=Homo sapiens OX=9606 GN=SLC25A13	676		16	11	15	11		0	0	0	0	0	0
sp|P07437|TBB5_HUMAN	39	C	7	3	TUBB	Tubulin beta chain OS=Homo sapiens OX=9606 GN=TUBB PE=1 SV=2	444		28	29	26	28		11	9	7	11	14	11
sp|P00367|DHE3_HUMAN	457	C	0	29	GLUD1	Glutamate dehydrogenase 1, mitochondrial OS=Homo sapiens OX=9606 GN=GLUD1 PE=1 SV=2	558		8	7	6	8		0	0	0	0	0	0
sp|P48668|K2C6C_HUMAN_contaminant	19	C	0	242	KRT6C	Keratin, type II cytoskeletal 6C OS=Homo sapiens GN=KRT6C PE=1 SV=3	564		5	9	4	9		12	22	215	54	40	30
sp|P04844|RPN2_HUMAN	873	C	0	42	RPN2	Dolichyl-diphosphooligosaccharide--protein glycosyltransferase subunit 2 OS=Homo sapiens OX=9606 GN=RPN2 PE=1 SV=3	631		6	8	6	7		2	2	1	2	4	4
sp|P00760|TRY1_BOVIN_contaminant	1225	C	68	0		Cationic trypsin OS=Bos taurus PE=1 SV=3	246		7	6	6	6		9	6	7	6	7	8
sp|Q12931|TRAP1_HUMAN	77	C	0	18	TRAP1	Heat shock protein 75 kDa, mitochondrial OS=Homo sapiens OX=9606 GN=TRAP1 PE=1 SV=3	704		6	6	5	6		1	1	1	1	2	1
sp|P61313|RL15_HUMAN	880	C	0	28	RPL15	60S ribosomal protein L15 OS=Homo sapiens OX=9606 GN=RPL15 PE=1 SV=2	204		6	5	7	3		0	0	1	2	2	2
sp|Q9UIJ7|KAD3_HUMAN	430	C	26	29	AK3	GTP:AMP phosphotransferase AK3, mitochondrial OS=Homo sapiens OX=9606 GN=AK3 PE=1 SV=4	227		6	5	5	5		3	4	6	9	9	3
sp|P04264|K2C1_HUMAN_contaminant	19	C	0	841	KRT1	Keratin, type II cytoskeletal 1 OS=Homo sapiens GN=KRT1 PE=1 SV=6	644		17	30	9	34		52	70	325	126	68	110
sp|P52565|GDIR1_HUMAN	101	C	0	64	ARHGDIA	Rho GDP-dissociation inhibitor 1 OS=Homo sapiens OX=9606 GN=ARHGDIA PE=1 SV=3	204		5	6	4	6		7	8	5	8	6	9
sp|P35908|K22E_HUMAN_contaminant	19	C	0	406	KRT2	Keratin, type II cytoskeletal 2 epidermal OS=Homo sapiens GN=KRT2 PE=1 SV=2	639		14	18	7	22		34	47	116	83	51	91
sp|P62269|RS18_HUMAN	162	C	32	30	RPS18	40S ribosomal protein S18 OS=Homo sapiens OX=9606 GN=RPS18 PE=1 SV=3	152		5	5	5	4		7	8	5	8	9	6
sp|Q53H12|AGK_HUMAN	960	C	0	20	AGK	Acylglycerol kinase, mitochondrial OS=Homo sapiens OX=9606 GN=AGK PE=1 SV=2	422		5	4	5	3		0	0	0	1	1	1
sp|Q7L7L0|H2A3_HUMAN	174	C	0	67	HIST3H2A	Histone H2A type 3 OS=Homo sapiens OX=9606 GN=HIST3H2A PE=1 SV=3	130		6	3	4	4		4	7	6	9	10	14
sp|P61353|RL27_HUMAN	634	C	0	35	RPL27	60S ribosomal protein L27 OS=Homo sapiens OX=9606 GN=RPL27 PE=1 SV=2	136		6	3	4	4		4	3	1	2	4	4
sp|Q5H9R7-5|PP6R3_HUMAN	854	C	0	17	PPP6R3	Isoform 5 of Serine/threonine-protein phosphatase 6 regulatory subunit 3 OS=Homo sapiens OX=9606 GN=PPP6R3	879		6	3	5	3		0	0	0	0	0	0
sp|O43823|AKAP8_HUMAN	828	C	28	3	AKAP8	A-kinase anchor protein 8 OS=Homo sapiens OX=9606 GN=AKAP8 PE=1 SV=1	692		3	5	4	3		0	0	0	2	9	5
sp|P04075-2|ALDOA_HUMAN	66	C	0	45	ALDOA	Isoform 2 of Fructose-bisphosphate aldolase A OS=Homo sapiens OX=9606 GN=ALDOA	418		4	4	3	4		3	4	7	4	5	7
sp|Q13087|PDIA2_HUMAN	628	C	0	37	PDIA2	Protein disulfide-isomerase A2 OS=Homo sapiens OX=9606 GN=PDIA2 PE=1 SV=2	525		4	4	4	3		3	3	2	4	6	4
sp|P50914|RL14_HUMAN	1340	C	0	39	RPL14	60S ribosomal protein L14 OS=Homo sapiens OX=9606 GN=RPL14 PE=1 SV=4	215		4	4	3	4		4	5	3	3	5	4
sp|Q14257-2|RCN2_HUMAN	99	C	0	46	RCN2	Isoform 2 of Reticulocalbin-2 OS=Homo sapiens OX=9606 GN=RCN2	335		9	14	11	9		0	0	1	0	1	1
sp|Q13404-1|UB2V1_HUMAN	1141	C	0	44	UBE2V1	Isoform 1 of Ubiquitin-conjugating enzyme E2 variant 1 OS=Homo sapiens OX=9606 GN=UBE2V1	221		4	3	2	4		3	3	5	7	8	5
sp|P82914|RT15_HUMAN	649	C	13	0	MRPS15	28S ribosomal protein S15, mitochondrial OS=Homo sapiens OX=9606 GN=MRPS15 PE=1 SV=1	257		3	4	3	3		0	0	0	0	0	0
sp|P62917|RL8_HUMAN	361	C	0	51	RPL8	60S ribosomal protein L8 OS=Homo sapiens OX=9606 GN=RPL8 PE=1 SV=2	257		8	6	8	4		3	5	4	4	3	6
sp|P0CG48|UBC_HUMAN	722	C	0	39	UBC	Polyubiquitin-C OS=Homo sapiens OX=9606 GN=UBC PE=1 SV=3	685		3	3	3	2		3	2	3	6	5	9
sp|Q71DI3|H32_HUMAN	738	C	0	60	HIST2H3A	Histone H3.2 OS=Homo sapiens OX=9606 GN=HIST2H3A PE=1 SV=3	136		4	2	2	3		4	6	9	9	11	10
sp|O14818|PSA7_HUMAN	263	C	0	27	PSMA7	Proteasome subunit alpha type-7 OS=Homo sapiens OX=9606 GN=PSMA7 PE=1 SV=1	248		3	3	3	2		2	2	2	4	2	4
sp|O75616|ERAL1_HUMAN	829	C	0	11	ERAL1	GTPase Era, mitochondrial OS=Homo sapiens OX=9606 GN=ERAL1 PE=1 SV=2	437		3	3	3	2		0	0	0	0	0	0
sp|P61978-2|HNRPK_HUMAN	349	C	0	190	HNRNPK	Isoform 2 of Heterogeneous nuclear ribonucleoprotein K OS=Homo sapiens OX=9606 GN=HNRNPK	464		14	16	10	15		13	19	17	26	32	28
sp|O75533|SF3B1_HUMAN	21	C	75	9	SF3B1	Splicing factor 3B subunit 1 OS=Homo sapiens OX=9606 GN=SF3B1 PE=1 SV=3	1304		4	1	2	2		4	10	11	15	20	15
sp|P23258|TBG1_HUMAN	410	C	6	15	TUBG1	Tubulin gamma-1 chain OS=Homo sapiens OX=9606 GN=TUBG1 PE=1 SV=2	451		3	2	2	2		2	1	1	1	3	4
sp|P52789|HXK2_HUMAN	999	C	0	20	HK2	Hexokinase-2 OS=Homo sapiens OX=9606 GN=HK2 PE=1 SV=2	917		5	6	4	5		0	0	0	0	0	0
sp|P42766|RL35_HUMAN	1440	C	0	15	RPL35	60S ribosomal protein L35 OS=Homo sapiens OX=9606 GN=RPL35 PE=1 SV=2	123		4	1	3	1		1	1	1	1	1	1
sp|Q5C9Z4|NOM1_HUMAN	360	C	9	0	NOM1	Nucleolar MIF4G domain-containing protein 1 OS=Homo sapiens OX=9606 GN=NOM1 PE=1 SV=1	860		4	1	3	1		0	0	0	0	0	0
sp|Q5T160|SYRM_HUMAN	586	C	4	5	RARS2	Probable arginine--tRNA ligase, mitochondrial OS=Homo sapiens OX=9606 GN=RARS2 PE=1 SV=1	578		3	2	2	2		0	0	0	0	0	0
sp|O14929|HAT1_HUMAN	1286	C	0	9	HAT1	Histone acetyltransferase type B catalytic subunit OS=Homo sapiens OX=9606 GN=HAT1 PE=1 SV=1	419		3	2	2	2		0	0	0	0	0	0
sp|P63010-2|AP2B1_HUMAN	425	C	0	34	AP2B1	Isoform 2 of AP-2 complex subunit beta OS=Homo sapiens OX=9606 GN=AP2B1	951		2	3	2	2		6	6	2	3	5	3
sp|P08238|HS90B_HUMAN	77	C	22	6	HSP90AB1	Heat shock protein HSP 90-beta OS=Homo sapiens OX=9606 GN=HSP90AB1 PE=1 SV=4	724		14	14	11	12		2	3	5	4	7	9
sp|O76031|CLPX_HUMAN	635	C	15	3	CLPX	ATP-dependent Clp protease ATP-binding subunit clpX-like, mitochondrial OS=Homo sapiens OX=9606 GN=CLPX PE=1 SV=2	633		7	3	3	5		0	0	0	0	0	0
sp|O60884|DNJA2_HUMAN	507	C	20	9	DNAJA2	DnaJ homolog subfamily A member 2 OS=Homo sapiens OX=9606 GN=DNAJA2 PE=1 SV=1	412		6	4	6	2		2	2	2	1	3	1
sp|Q9NZ01|TECR_HUMAN	558	C	0	29	TECR	Very-long-chain enoyl-CoA reductase OS=Homo sapiens OX=9606 GN=TECR PE=1 SV=1	308		7	8	6	6		0	0	0	1	1	0
sp|Q9H4L4|SENP3_HUMAN	1232	C	8	5	SENP3	Sentrin-specific protease 3 OS=Homo sapiens OX=9606 GN=SENP3 PE=1 SV=2	574		2	2	2	1		0	0	1	1	2	2
sp|Q9H307|PININ_HUMAN	562	C	60	5	PNN	Pinin OS=Homo sapiens OX=9606 GN=PNN PE=1 SV=5	717		3	1	2	1		2	6	9	11	19	11
sp|P30049|ATPD_HUMAN	335	C	11	0	ATP5F1D	ATP synthase subunit delta, mitochondrial OS=Homo sapiens OX=9606 GN=ATP5F1D PE=1 SV=2	168		2	2	2	1		0	0	1	1	1	1
sp|Q29RF7|PDS5A_HUMAN	53	C	11	0	PDS5A	Sister chromatid cohesion protein PDS5 homolog A OS=Homo sapiens OX=9606 GN=PDS5A PE=1 SV=1	1337		3	1	2	1		0	0	1	2	0	1
sp|Q05682|CALD1_HUMAN	971	C	0	24	CALD1	Caldesmon OS=Homo sapiens OX=9606 GN=CALD1 PE=1 SV=3	793		2	2	2	1		1	3	1	3	5	4
sp|P19013|K2C4_HUMAN_contaminant	19	C	0	7	KRT4	Keratin, type II cytoskeletal 4 OS=Homo sapiens GN=KRT4 PE=1 SV=4	534		2	2	2	1		2	4	19	10	5	7
sp|P08574|CY1_HUMAN	1003	C	11	0	CYC1	Cytochrome c1, heme protein, mitochondrial OS=Homo sapiens OX=9606 GN=CYC1 PE=1 SV=3	325		2	2	1	2		0	1	0	1	1	1
sp|P61604|CH10_HUMAN	910	C	0	32	HSPE1	10 kDa heat shock protein, mitochondrial OS=Homo sapiens OX=9606 GN=HSPE1 PE=1 SV=2	102		4	5	3	4		1	3	1	5	2	4
sp|Q86YB8|ERO1B_HUMAN	660	C	1	8	ERO1B	ERO1-like protein beta OS=Homo sapiens OX=9606 GN=ERO1B PE=1 SV=2	467		3	1	1	2		2	1	1	1	1	3
sp|Q9UBX3-2|DIC_HUMAN	1026	C	0	16	SLC25A10	Isoform 2 of Mitochondrial dicarboxylate carrier OS=Homo sapiens OX=9606 GN=SLC25A10	296		5	4	3	4		0	0	0	0	0	0
sp|Q9P0L0-2|VAPA_HUMAN	1013	C	0	16	VAPA	Isoform 2 of Vesicle-associated membrane protein-associated protein A OS=Homo sapiens OX=9606 GN=VAPA	294		3	1	2	1		1	2	1	2	1	2
sp|Q8NI60|COQ8A_HUMAN	1525	C	0	7	COQ8A	Atypical kinase COQ8A, mitochondrial OS=Homo sapiens OX=9606 GN=COQ8A PE=1 SV=1	647		2	2	2	1		0	0	0	0	0	0
sp|P62266|RS23_HUMAN	191	C	0	36	RPS23	40S ribosomal protein S23 OS=Homo sapiens OX=9606 GN=RPS23 PE=1 SV=3	143		5	3	4	2		3	5	2	3	5	4
sp|P18077|RL35A_HUMAN	469	C	25	17	RPL35A	60S ribosomal protein L35a OS=Homo sapiens OX=9606 GN=RPL35A PE=1 SV=2	110		4	4	3	3		5	6	5	5	2	5
sp|P06733|ENOA_HUMAN	60	C	0	61	ENO1	Alpha-enolase OS=Homo sapiens OX=9606 GN=ENO1 PE=1 SV=2	434		5	7	4	5		3	9	20	7	9	11
sp|Q15084-2|PDIA6_HUMAN	1024	C	0	8	PDIA6	Isoform 2 of Protein disulfide-isomerase A6 OS=Homo sapiens OX=9606 GN=PDIA6	492		2	1	1	1		0	0	1	0	1	1
sp|O43396|TXNL1_HUMAN	1087	C	0	10	TXNL1	Thioredoxin-like protein 1 OS=Homo sapiens OX=9606 GN=TXNL1 PE=1 SV=3	289		2	1	2	0		0	1	0	1	1	2
tr|E9PJN9|E9PJN9_HUMAN	935	C	15	0	RPS3	40S ribosomal protein S3 (Fragment) OS=Homo sapiens OX=9606 GN=RPS3 PE=1 SV=1	36		2	1	1	1		0	2	2	2	3	1
sp|Q29463|TRY2_BOVIN_contaminant	1228	C	34	0		Anionic trypsin OS=Bos taurus PE=2 SV=1	247		3	4	2	3		4	3	3	4	4	4
sp|P23528|COF1_HUMAN	740	C	0	16	CFL1	Cofilin-1 OS=Homo sapiens OX=9606 GN=CFL1 PE=1 SV=3	166		1	2	2	0		0	3	2	3	2	1
sp|Q99623|PHB2_HUMAN	1109	C	0	12	PHB2	Prohibitin-2 OS=Homo sapiens OX=9606 GN=PHB2 PE=1 SV=2	299		4	3	2	3		0	0	0	0	0	0
sp|P26885|FKBP2_HUMAN	1178	C	0	11	FKBP2	Peptidyl-prolyl cis-trans isomerase FKBP2 OS=Homo sapiens OX=9606 GN=FKBP2 PE=1 SV=2	142		2	1	1	1		1	1	1	1	1	1
sp|Q9Y5A9|YTHD2_HUMAN	317	C	0	5	YTHDF2	YTH domain-containing family protein 2 OS=Homo sapiens OX=9606 GN=YTHDF2 PE=1 SV=2	579		2	1	1	1		0	0	0	0	0	0
sp|Q9Y4P3|TBL2_HUMAN	331	C	0	5	TBL2	Transducin beta-like protein 2 OS=Homo sapiens OX=9606 GN=TBL2 PE=1 SV=1	447		2	1	1	1		0	0	0	0	0	0
sp|P11177|ODPB_HUMAN	480	C	0	5	PDHB	Pyruvate dehydrogenase E1 component subunit beta, mitochondrial OS=Homo sapiens OX=9606 GN=PDHB PE=1 SV=3	359		2	1	2	0		0	0	0	0	0	0
sp|A3KMH1|VWA8_HUMAN	791	C	0	5	VWA8	von Willebrand factor A domain-containing protein 8 OS=Homo sapiens OX=9606 GN=VWA8 PE=1 SV=2	1905		3	0	2	0		0	0	0	0	0	0
sp|P56556|NDUA6_HUMAN	881	C	0	5	NDUFA6	NADH dehydrogenase [ubiquinone] 1 alpha subcomplex subunit 6 OS=Homo sapiens OX=9606 GN=NDUFA6 PE=1 SV=4	128		2	1	1	1		0	0	0	0	0	0
sp|P62861|RS30_HUMAN	940	C	0	5	FAU	40S ribosomal protein S30 OS=Homo sapiens OX=9606 GN=FAU PE=1 SV=1	59		2	1	1	1		0	0	0	0	0	0
sp|O75600-2|KBL_HUMAN	992	C	0	5	GCAT	Isoform 2 of 2-amino-3-ketobutyrate coenzyme A ligase, mitochondrial OS=Homo sapiens OX=9606 GN=GCAT	445		2	1	1	1		0	0	0	0	0	0
sp|O43819|SCO2_HUMAN	1272	C	3	2	SCO2	Protein SCO2 homolog, mitochondrial OS=Homo sapiens OX=9606 GN=SCO2 PE=1 SV=3	266		3	0	1	1		0	0	0	0	0	0
sp|Q02543|RL18A_HUMAN	195	C	0	29	RPL18A	60S ribosomal protein L18a OS=Homo sapiens OX=9606 GN=RPL18A PE=1 SV=2	176		3	4	2	3		4	3	2	2	3	3
sp|P62249|RS16_HUMAN	288	C	0	31	RPS16	40S ribosomal protein S16 OS=Homo sapiens OX=9606 GN=RPS16 PE=1 SV=2	146		3	3	2	2		3	4	2	5	4	3
sp|Q5SW79|CE170_HUMAN	375	C	0	10	CEP170	Centrosomal protein of 170 kDa OS=Homo sapiens OX=9606 GN=CEP170 PE=1 SV=1	1584		5	1	2	2		0	0	0	0	0	0
sp|Q9Y3D0|CIA2B_HUMAN	1468	C	0	10	CIAO2B	Cytosolic iron-sulfur assembly component 2B OS=Homo sapiens OX=9606 GN=CIAO2B PE=1 SV=1	163		4	2	2	2		0	0	0	0	0	0
sp|E9PAV3|NACAM_HUMAN	526	C	0	31	NACA	Nascent polypeptide-associated complex subunit alpha, muscle-specific form OS=Homo sapiens OX=9606 GN=NACA PE=1 SV=1	2078		4	2	2	2		4	3	3	5	4	2
sp|P30040|ERP29_HUMAN	867	C	4	20	ERP29	Endoplasmic reticulum resident protein 29 OS=Homo sapiens OX=9606 GN=ERP29 PE=1 SV=4	261		4	2	1	3		3	3	0	4	2	2
sp|Q9NRZ9|HELLS_HUMAN	422	C	0	131	HELLS	Lymphoid-specific helicase OS=Homo sapiens OX=9606 GN=HELLS PE=1 SV=1	838		15	11	8	10		18	17	8	13	19	12
sp|P04637|P53_HUMAN	775	C	0	23	TP53	Cellular tumor antigen p53 OS=Homo sapiens OX=9606 GN=TP53 PE=1 SV=4	393		7	4	3	4		0	0	0	0	3	2
sp|P35241-5|RADI_HUMAN	1106	C	0	7	RDX	Isoform 5 of Radixin OS=Homo sapiens OX=9606 GN=RDX	604		1	1	1	0		0	0	1	1	1	1
sp|Q9NZT1|CALL5_HUMAN_contaminant	137	C	0	53	CALML5	Calmodulin-like protein 5 OS=Homo sapiens GN=CALML5 PE=1 SV=2	146		2	0	0	1		5	4	9	7	13	12
sp|P49959-3|MRE11_HUMAN	1084	C	0	9	MRE11	Isoform 3 of Double-strand break repair protein MRE11 OS=Homo sapiens OX=9606 GN=MRE11	711		2	0	0	1		0	1	1	1	2	1
sp|P49903|SPS1_HUMAN	1118	C	0	9	SEPHS1	Selenide, water dikinase 1 OS=Homo sapiens OX=9606 GN=SEPHS1 PE=1 SV=2	392		2	0	0	1		0	1	1	1	2	1
sp|P61160|ARP2_HUMAN	569	C	4	0	ACTR2	Actin-related protein 2 OS=Homo sapiens OX=9606 GN=ACTR2 PE=1 SV=1	394		2	0	1	0		0	0	0	0	0	1
sp|P55854-2|SUMO3_HUMAN	1545	C	0	4	SUMO3	Isoform 2 of Small ubiquitin-related modifier 3 OS=Homo sapiens OX=9606 GN=SUMO3	141		1	1	1	0		0	0	0	0	1	0
sp|P55769|NH2L1_HUMAN	429	C	0	13	SNU13	NHP2-like protein 1 OS=Homo sapiens OX=9606 GN=SNU13 PE=1 SV=3	128		1	1	1	0		2	1	2	1	2	2
sp|P22087|FBRL_HUMAN	517	C	6	57	FBL	rRNA 2'-O-methyltransferase fibrillarin OS=Homo sapiens OX=9606 GN=FBL PE=1 SV=2	321		1	1	1	0		8	13	8	9	12	10
sp|Q9UJZ1|STML2_HUMAN	123	C	0	19	STOML2	Stomatin-like protein 2, mitochondrial OS=Homo sapiens OX=9606 GN=STOML2 PE=1 SV=1	356		4	7	4	3		0	0	0	1	0	0
sp|P61960|UFM1_HUMAN	1164	C	0	4	UFM1	Ubiquitin-fold modifier 1 OS=Homo sapiens OX=9606 GN=UFM1 PE=1 SV=1	85		1	1	0	1		0	0	1	0	0	0
sp|P61619|S61A1_HUMAN	151	C	0	6	SEC61A1	Protein transport protein Sec61 subunit alpha isoform 1 OS=Homo sapiens OX=9606 GN=SEC61A1 PE=1 SV=2	476		3	2	1	2		0	0	0	0	0	0
sp|Q6UB35|C1TM_HUMAN	477	C	0	8	MTHFD1L	Monofunctional C1-tetrahydrofolate synthase, mitochondrial OS=Homo sapiens OX=9606 GN=MTHFD1L PE=1 SV=1	978		3	2	2	1		0	0	0	0	0	0
sp|O60783|RT14_HUMAN	1058	C	8	0	MRPS14	28S ribosomal protein S14, mitochondrial OS=Homo sapiens OX=9606 GN=MRPS14 PE=1 SV=1	128		3	2	2	1		0	0	0	0	0	0
sp|Q9NPL8|TIDC1_HUMAN	1098	C	0	8	TIMMDC1	Complex I assembly factor TIMMDC1, mitochondrial OS=Homo sapiens OX=9606 GN=TIMMDC1 PE=1 SV=2	285		2	3	1	2		0	0	0	0	0	0
sp|Q15386|UBE3C_HUMAN	1208	C	6	2	UBE3C	Ubiquitin-protein ligase E3C OS=Homo sapiens OX=9606 GN=UBE3C PE=1 SV=3	1083		3	2	1	2		0	0	0	0	0	0
sp|O00264|PGRC1_HUMAN	490	C	0	3	PGRMC1	Membrane-associated progesterone receptor component 1 OS=Homo sapiens OX=9606 GN=PGRMC1 PE=1 SV=3	195		1	1	0	1		0	0	0	0	0	0
sp|Q9P2R7|SUCB1_HUMAN	797	C	0	3	SUCLA2	Succinate--CoA ligase [ADP-forming] subunit beta, mitochondrial OS=Homo sapiens OX=9606 GN=SUCLA2 PE=1 SV=3	463		1	1	1	0		0	0	0	0	0	0
sp|Q13501|SQSTM_HUMAN	831	C	0	3	SQSTM1	Sequestosome-1 OS=Homo sapiens OX=9606 GN=SQSTM1 PE=1 SV=1	440		1	1	0	1		0	0	0	0	0	0
sp|Q53RD9|FBLN7_HUMAN	855	C	0	3	FBLN7	Fibulin-7 OS=Homo sapiens OX=9606 GN=FBLN7 PE=2 SV=1	439		1	1	1	0		0	0	0	0	0	0
sp|O00159|MYO1C_HUMAN	862	C	0	3	MYO1C	Unconventional myosin-Ic OS=Homo sapiens OX=9606 GN=MYO1C PE=1 SV=4	1063		1	1	1	0		0	0	0	0	0	0
sp|Q9H0U3|MAGT1_HUMAN	979	C	0	3	MAGT1	Magnesium transporter protein 1 OS=Homo sapiens OX=9606 GN=MAGT1 PE=1 SV=1	335		1	1	1	0		0	0	0	0	0	0
sp|O43684|BUB3_HUMAN	1293	C	0	3	BUB3	Mitotic checkpoint protein BUB3 OS=Homo sapiens OX=9606 GN=BUB3 PE=1 SV=1	328		2	0	0	1		0	0	0	0	0	0
sp|Q9NVI1|FANCI_HUMAN	1315	C	1	2	FANCI	Fanconi anemia group I protein OS=Homo sapiens OX=9606 GN=FANCI PE=1 SV=4	1328		1	1	1	0		0	0	0	0	0	0
sp|Q71RC2-4|LARP4_HUMAN	1339	C	0	3	LARP4	Isoform 4 of La-related protein 4 OS=Homo sapiens OX=9606 GN=LARP4	730		1	1	0	1		0	0	0	0	0	0
sp|Q9GZT3|SLIRP_HUMAN	1369	C	0	3	SLIRP	SRA stem-loop-interacting RNA-binding protein, mitochondrial OS=Homo sapiens OX=9606 GN=SLIRP PE=1 SV=1	109		1	1	1	0		0	0	0	0	0	0
sp|Q3KQU3|MA7D1_HUMAN	1441	C	0	3	MAP7D1	MAP7 domain-containing protein 1 OS=Homo sapiens OX=9606 GN=MAP7D1 PE=1 SV=1	841		2	0	0	1		0	0	0	0	0	0
sp|P32322-3|P5CR1_HUMAN	1223	C	0	5	PYCR1	Isoform 3 of Pyrroline-5-carboxylate reductase 1, mitochondrial OS=Homo sapiens OX=9606 GN=PYCR1	346		1	1	0	1		0	1	0	0	1	0
sp|Q9Y617|SERC_HUMAN	245	C	5	2	PSAT1	Phosphoserine aminotransferase OS=Homo sapiens OX=9606 GN=PSAT1 PE=1 SV=2	370		2	0	1	0		1	1	0	0	1	1
sp|P01817|HV205_HUMAN	819	C	7	0	IGHV2-5	Immunoglobulin heavy variable 2-5 OS=Homo sapiens OX=9606 GN=IGHV2-5 PE=1 SV=2	119		1	1	0	1		1	1	0	0	1	1
sp|P39019|RS19_HUMAN	642	C	0	9	RPS19	40S ribosomal protein S19 OS=Homo sapiens OX=9606 GN=RPS19 PE=1 SV=2	145		1	1	1	0		1	2	0	1	2	0
sp|P01861|IGHG4_HUMAN	696	C	0	6	IGHG4	Immunoglobulin heavy constant gamma 4 OS=Homo sapiens OX=9606 GN=IGHG4 PE=1 SV=1	327		1	1	1	0		1	1	0	0	1	0
sp|P07477|TRY1_HUMAN	1524	C	0	5	PRSS1	Trypsin-1 OS=Homo sapiens OX=9606 GN=PRSS1 PE=1 SV=1	247		1	1	1	0		0	1	1	0	0	0
sp|Q14019|COTL1_HUMAN	715	C	0	6	COTL1	Coactosin-like protein OS=Homo sapiens OX=9606 GN=COTL1 PE=1 SV=3	142		1	1	1	0		1	1	0	1	0	0
sp|Q7Z794|K2C1B_HUMAN_contaminant	19	C	0	19	KRT77	Keratin, type II cytoskeletal 1b OS=Homo sapiens GN=KRT77 PE=1 SV=3	578		3	4	2	2		3	6	42	20	8	17
sp|Q8IUE6|H2A2B_HUMAN	174	C	5	10	HIST2H2AB	Histone H2A type 2-B OS=Homo sapiens OX=9606 GN=HIST2H2AB PE=1 SV=3	130		4	3	2	2		4	5	3	5	4	7
sp|P46821|MAP1B_HUMAN	407	C	18	1	MAP1B	Microtubule-associated protein 1B OS=Homo sapiens OX=9606 GN=MAP1B PE=1 SV=2	2468		5	7	2	5		0	0	0	0	0	0
sp|Q9H1A4|APC1_HUMAN	1378	C	0	7	ANAPC1	Anaphase-promoting complex subunit 1 OS=Homo sapiens OX=9606 GN=ANAPC1 PE=1 SV=1	1944		3	1	1	1		0	0	0	0	1	0
sp|Q9UNL2-2|SSRG_HUMAN	1444	C	0	7	SSR3	Isoform 2 of Translocon-associated protein subunit gamma OS=Homo sapiens OX=9606 GN=SSR3	198		2	2	1	1		0	0	0	0	1	0
sp|O75347|TBCA_HUMAN	553	C	0	11	TBCA	Tubulin-specific chaperone A OS=Homo sapiens OX=9606 GN=TBCA PE=1 SV=3	108		2	2	1	1		1	1	0	0	0	3
sp|P24534|EF1B_HUMAN	1472	C	5	10	EEF1B2	Elongation factor 1-beta OS=Homo sapiens OX=9606 GN=EEF1B2 PE=1 SV=3	225		2	2	1	1		2	1	1	1	2	2
sp|P00492|HPRT_HUMAN	878	C	16	0	HPRT1	Hypoxanthine-guanine phosphoribosyltransferase OS=Homo sapiens OX=9606 GN=HPRT1 PE=1 SV=2	218		3	1	1	1		1	2	3	1	1	2
sp|Q96D53|COQ8B_HUMAN	707	C	0	6	COQ8B	Atypical kinase COQ8B, mitochondrial OS=Homo sapiens OX=9606 GN=COQ8B PE=1 SV=2	544		3	1	1	1		0	0	0	0	0	0
sp|P00766|CTRA_BOVIN_contaminant	1168	C	19	0		Chymotrypsinogen A OS=Bos taurus PE=1 SV=1	245		2	2	0	2		4	2	2	2	1	2
sp|Q15645|PCH2_HUMAN	1088	C	7	2	TRIP13	Pachytene checkpoint protein 2 homolog OS=Homo sapiens OX=9606 GN=TRIP13 PE=1 SV=2	432		3	3	2	1		0	0	0	0	0	0
sp|Q96A33|CCD47_HUMAN	1362	C	0	13	CCDC47	Coiled-coil domain-containing protein 47 OS=Homo sapiens OX=9606 GN=CCDC47 PE=1 SV=1	483		6	2	1	3		0	0	0	0	0	1
sp|P51991|ROA3_HUMAN	112	C	12	80	HNRNPA3	Heterogeneous nuclear ribonucleoprotein A3 OS=Homo sapiens OX=9606 GN=HNRNPA3 PE=1 SV=2	378		5	5	1	4		8	13	11	15	17	13
sp|Q92878-2|RAD50_HUMAN	814	C	0	22	RAD50	Isoform 2 of DNA repair protein RAD50 OS=Homo sapiens OX=9606 GN=RAD50	1318		4	1	0	2		0	0	0	3	6	6
sp|Q13573|SNW1_HUMAN	536	C	0	31	SNW1	SNW domain-containing protein 1 OS=Homo sapiens OX=9606 GN=SNW1 PE=1 SV=1	536		1	0	0	0		0	2	5	5	11	7
sp|Q96PU8|QKI_HUMAN	847	C	0	7	QKI	Protein quaking OS=Homo sapiens OX=9606 GN=QKI PE=1 SV=1	341		1	0	0	0		0	0	2	0	2	2
sp|O75874|IDHC_HUMAN	380	C	3	2	IDH1	Isocitrate dehydrogenase [NADP] cytoplasmic OS=Homo sapiens OX=9606 GN=IDH1 PE=1 SV=2	414		1	0	0	0		0	0	1	0	0	3
sp|O95400|CD2B2_HUMAN	1342	C	7	0	CD2BP2	CD2 antigen cytoplasmic tail-binding protein 2 OS=Homo sapiens OX=9606 GN=CD2BP2 PE=1 SV=1	341		2	1	1	0		0	0	0	0	1	2
sp|Q6PK04|CC137_HUMAN	1399	C	0	4	CCDC137	Coiled-coil domain-containing protein 137 OS=Homo sapiens OX=9606 GN=CCDC137 PE=1 SV=1	289		1	0	0	0		0	0	0	1	1	1
sp|Q6E0U4|DMKN_HUMAN	681	C	0	10	DMKN	Dermokine OS=Homo sapiens OX=9606 GN=DMKN PE=1 SV=3	476		1	0	0	0		0	1	2	1	3	2
tr|A0A5F9ZH45|A0A5F9ZH45_HUMAN	1160	C	0	3	PLEKHA6	Pleckstrin homology domain-containing family A member 6 (Fragment) OS=Homo sapiens OX=9606 GN=PLEKHA6 PE=4 SV=1	377		1	0	0	0		0	0	0	0	1	1
sp|Q8WTT2|NOC3L_HUMAN	703	C	45	0	NOC3L	Nucleolar complex protein 3 homolog OS=Homo sapiens OX=9606 GN=NOC3L PE=1 SV=1	800		1	0	0	0		4	5	5	7	12	11
sp|P47755|CAZA2_HUMAN	643	C	1	4	CAPZA2	F-actin-capping protein subunit alpha-2 OS=Homo sapiens OX=9606 GN=CAPZA2 PE=1 SV=3	286		1	0	0	0		0	0	3	0	1	0
sp|Q92785|REQU_HUMAN	1209	C	0	4	DPF2	Zinc finger protein ubi-d4 OS=Homo sapiens OX=9606 GN=DPF2 PE=1 SV=2	391		1	0	0	0		0	0	1	1	1	0
sp|P51148-2|RAB5C_HUMAN	872	C	0	3	RAB5C	Isoform 2 of Ras-related protein Rab-5C OS=Homo sapiens OX=9606 GN=RAB5C	249		1	0	0	0		0	0	1	0	1	0
sp|Q9UQ16-4|DYN3_HUMAN	920	C	0	2	DNM3	Isoform 4 of Dynamin-3 OS=Homo sapiens OX=9606 GN=DNM3	873		1	0	0	0		0	0	0	0	0	1
sp|Q96HA7|TONSL_HUMAN	1319	C	0	2	TONSL	Tonsoku-like protein OS=Homo sapiens OX=9606 GN=TONSL PE=1 SV=2	1378		1	0	0	0		0	0	0	0	1	0
sp|Q9BWJ5|SF3B5_HUMAN	1627	C	10	0	SF3B5	Splicing factor 3B subunit 5 OS=Homo sapiens OX=9606 GN=SF3B5 PE=1 SV=1	86		0	1	0	0		2	0	1	2	2	2
sp|P0DP24|CALM2_HUMAN	11	C	0	34	CALM2	Calmodulin-2 OS=Homo sapiens OX=9606 GN=CALM2 PE=1 SV=1	149		2	5	0	3		3	3	3	5	6	4
sp|P31949|S10AB_HUMAN	596	C	4	0	S100A11	Protein S100-A11 OS=Homo sapiens OX=9606 GN=S100A11 PE=1 SV=2	105		0	1	0	0		1	0	0	0	1	1
sp|P54819|KAD2_HUMAN	1380	C	0	3	AK2	Adenylate kinase 2, mitochondrial OS=Homo sapiens OX=9606 GN=AK2 PE=1 SV=2	239		1	0	0	0		0	0	0	2	0	0
sp|P56270-2|MAZ_HUMAN	1466	C	0	3	MAZ	Isoform 2 of Myc-associated zinc finger protein OS=Homo sapiens OX=9606 GN=MAZ	493		1	0	0	0		0	0	1	1	0	0
tr|A0A087WZY1|A0A087WZY1_HUMAN	1020	C	0	13		Uncharacterized protein OS=Homo sapiens OX=9606 PE=4 SV=1	265		1	0	0	0		1	2	1	5	2	1
sp|Q9NY12|GAR1_HUMAN	1551	C	0	5	GAR1	H/ACA ribonucleoprotein complex subunit 1 OS=Homo sapiens OX=9606 GN=GAR1 PE=1 SV=1	217		1	0	0	0		0	1	1	1	1	0
sp|Q2NKX8|ERC6L_HUMAN	73	C	0	4	ERCC6L	DNA excision repair protein ERCC-6-like OS=Homo sapiens OX=9606 GN=ERCC6L PE=1 SV=1	1250		2	1	0	1		0	0	0	0	0	0
sp|P18859-2|ATP5J_HUMAN	877	C	0	4	ATP5PF	Isoform 2 of ATP synthase-coupling factor 6, mitochondrial OS=Homo sapiens OX=9606 GN=ATP5PF	116		2	1	1	0		0	0	0	0	0	0
sp|P17096-2|HMGA1_HUMAN	1182	C	4	0	HMGA1	Isoform HMG-Y of High mobility group protein HMG-I/HMG-Y OS=Homo sapiens OX=9606 GN=HMGA1	96		2	1	1	0		0	0	0	0	0	0
sp|P51970|NDUA8_HUMAN	1242	C	4	0	NDUFA8	NADH dehydrogenase [ubiquinone] 1 alpha subcomplex subunit 8 OS=Homo sapiens OX=9606 GN=NDUFA8 PE=1 SV=3	172		2	1	0	1		0	0	0	0	0	0
sp|Q9UHA4|LTOR3_HUMAN	752	C	0	7	LAMTOR3	Ragulator complex protein LAMTOR3 OS=Homo sapiens OX=9606 GN=LAMTOR3 PE=1 SV=1	124		0	1	0	0		1	1	1	1	1	1
sp|P61019|RAB2A_HUMAN	1503	C	0	7	RAB2A	Ras-related protein Rab-2A OS=Homo sapiens OX=9606 GN=RAB2A PE=1 SV=1	212		1	0	0	0		1	1	1	1	1	1
sp|P20618|PSB1_HUMAN	168	C	1	0	PSMB1	Proteasome subunit beta type-1 OS=Homo sapiens OX=9606 GN=PSMB1 PE=1 SV=2	241		0	1	0	0		0	0	0	0	0	0
sp|P51957|NEK4_HUMAN	650	C	0	1	NEK4	Serine/threonine-protein kinase Nek4 OS=Homo sapiens OX=9606 GN=NEK4 PE=1 SV=2	841		1	0	0	0		0	0	0	0	0	0
sp|Q13438|OS9_HUMAN	755	C	0	1	OS9	Protein OS-9 OS=Homo sapiens OX=9606 GN=OS9 PE=1 SV=1	667		1	0	0	0		0	0	0	0	0	0
sp|O95817|BAG3_HUMAN	766	C	1	0	BAG3	BAG family molecular chaperone regulator 3 OS=Homo sapiens OX=9606 GN=BAG3 PE=1 SV=3	575		1	0	0	0		0	0	0	0	0	0
sp|Q8TEA7|TBCK_HUMAN	820	C	0	1	TBCK	TBC domain-containing protein kinase-like protein OS=Homo sapiens OX=9606 GN=TBCK PE=1 SV=4	893		1	0	0	0		0	0	0	0	0	0
sp|Q9P2J5|SYLC_HUMAN	861	C	0	1	LARS	Leucine--tRNA ligase, cytoplasmic OS=Homo sapiens OX=9606 GN=LARS PE=1 SV=2	1176		1	0	0	0		0	0	0	0	0	0
sp|Q9NYK5-2|RM39_HUMAN	923	C	0	1	MRPL39	Isoform 2 of 39S ribosomal protein L39, mitochondrial OS=Homo sapiens OX=9606 GN=MRPL39	353		1	0	0	0		0	0	0	0	0	0
sp|P49006|MRP_HUMAN	966	C	1	0	MARCKSL1	MARCKS-related protein OS=Homo sapiens OX=9606 GN=MARCKSL1 PE=1 SV=2	195		1	0	0	0		0	0	0	0	0	0
sp|Q9H334-8|FOXP1_HUMAN	1061	C	0	1	FOXP1	Isoform 8 of Forkhead box protein P1 OS=Homo sapiens OX=9606 GN=FOXP1	693		1	0	0	0		0	0	0	0	0	0
sp|Q8WVC6|DCAKD_HUMAN	1070	C	0	1	DCAKD	Dephospho-CoA kinase domain-containing protein OS=Homo sapiens OX=9606 GN=DCAKD PE=1 SV=1	231		1	0	0	0		0	0	0	0	0	0
sp|Q8IY17|PLPL6_HUMAN	1224	C	0	1	PNPLA6	Neuropathy target esterase OS=Homo sapiens OX=9606 GN=PNPLA6 PE=1 SV=3	1375		1	0	0	0		0	0	0	0	0	0
sp|Q9HBE1|PATZ1_HUMAN	1226	C	0	1	PATZ1	POZ-, AT hook-, and zinc finger-containing protein 1 OS=Homo sapiens OX=9606 GN=PATZ1 PE=1 SV=1	687		1	0	0	0		0	0	0	0	0	0
sp|Q9UI12|VATH_HUMAN	1227	C	0	1	ATP6V1H	V-type proton ATPase subunit H OS=Homo sapiens OX=9606 GN=ATP6V1H PE=1 SV=1	483		1	0	0	0		0	0	0	0	0	0
sp|Q9UG56|PISD_HUMAN	1294	C	0	1	PISD	Phosphatidylserine decarboxylase proenzyme, mitochondrial OS=Homo sapiens OX=9606 GN=PISD PE=2 SV=4	409		1	0	0	0		0	0	0	0	0	0
sp|Q15633|TRBP2_HUMAN	1302	C	0	1	TARBP2	RISC-loading complex subunit TARBP2 OS=Homo sapiens OX=9606 GN=TARBP2 PE=1 SV=3	366		1	0	0	0		0	0	0	0	0	0
sp|Q9Y6C2|EMIL1_HUMAN	1320	C	0	1	EMILIN1	EMILIN-1 OS=Homo sapiens OX=9606 GN=EMILIN1 PE=1 SV=3	1016		1	0	0	0		0	0	0	0	0	0
sp|P11182|ODB2_HUMAN	1324	C	0	1	DBT	Lipoamide acyltransferase component of branched-chain alpha-keto acid dehydrogenase complex, mitochondrial OS=Homo sapiens OX=9606 GN=DBT PE=1 SV=3	482		1	0	0	0		0	0	0	0	0	0
sp|P29279|CCN2_HUMAN	1416	C	0	1	CCN2	CCN family member 2 OS=Homo sapiens OX=9606 GN=CCN2 PE=1 SV=2	349		0	1	0	0		0	0	0	0	0	0
sp|O43347|MSI1H_HUMAN	1448	C	0	1	MSI1	RNA-binding protein Musashi homolog 1 OS=Homo sapiens OX=9606 GN=MSI1 PE=1 SV=1	362		1	0	0	0		0	0	0	0	0	0
sp|Q9H2V7|SPNS1_HUMAN	1460	C	0	1	SPNS1	Protein spinster homolog 1 OS=Homo sapiens OX=9606 GN=SPNS1 PE=1 SV=1	528		1	0	0	0		0	0	0	0	0	0
sp|Q9UPN7|PP6R1_HUMAN	1544	C	1	0	PPP6R1	Serine/threonine-protein phosphatase 6 regulatory subunit 1 OS=Homo sapiens OX=9606 GN=PPP6R1 PE=1 SV=5	881		1	0	0	0		0	0	0	0	0	0
sp|A6NJ78|MET15_HUMAN	1578	C	1	0	METTL15	Probable methyltransferase-like protein 15 OS=Homo sapiens OX=9606 GN=METTL15 PE=1 SV=1	407		1	0	0	0		0	0	0	0	0	0
sp|P0C7P4|UCRIL_HUMAN	1582	C	0	1	UQCRFS1P1	Putative cytochrome b-c1 complex subunit Rieske-like protein 1 OS=Homo sapiens OX=9606 GN=UQCRFS1P1 PE=5 SV=1	283		0	1	0	0		0	0	0	0	0	0
sp|Q86VI3|IQGA3_HUMAN	1616	C	0	1	IQGAP3	Ras GTPase-activating-like protein IQGAP3 OS=Homo sapiens OX=9606 GN=IQGAP3 PE=1 SV=2	1631		1	0	0	0		0	0	0	0	0	0
sp|Q9Y305-4|ACOT9_HUMAN	1621	C	0	1	ACOT9	Isoform 4 of Acyl-coenzyme A thioesterase 9, mitochondrial OS=Homo sapiens OX=9606 GN=ACOT9	448		1	0	0	0		0	0	0	0	0	0
sp|Q7Z4W1|DCXR_HUMAN	404	C	0	6	DCXR	L-xylulose reductase OS=Homo sapiens OX=9606 GN=DCXR PE=1 SV=2	244		1	0	0	0		1	1	0	1	2	0
sp|O43903|GAS2_HUMAN	1497	C	3	0	GAS2	Growth arrest-specific protein 2 OS=Homo sapiens OX=9606 GN=GAS2 PE=1 SV=1	313		0	1	0	0		1	0	0	0	1	0
sp|Q96KP4|CNDP2_HUMAN	1623	C	0	3	CNDP2	Cytosolic non-specific dipeptidase OS=Homo sapiens OX=9606 GN=CNDP2 PE=1 SV=2	475		1	0	0	0		1	0	0	0	1	0
sp|O43414|ERI3_HUMAN	726	C	0	5	ERI3	ERI1 exoribonuclease 3 OS=Homo sapiens OX=9606 GN=ERI3 PE=1 SV=2	337		0	1	0	0		1	1	0	0	1	1
sp|Q14978-2|NOLC1_HUMAN	38	C	0	20	NOLC1	Isoform Beta of Nucleolar and coiled-body phosphoprotein 1 OS=Homo sapiens OX=9606 GN=NOLC1	709		1	0	0	0		3	6	0	3	6	1
sp|P41567|EIF1_HUMAN	1526	C	0	2	EIF1	Eukaryotic translation initiation factor 1 OS=Homo sapiens OX=9606 GN=EIF1 PE=1 SV=1	113		1	0	0	0		1	0	0	0	0	0
sp|O15511-2|ARPC5_HUMAN	225	C	0	4	ARPC5	Isoform 2 of Actin-related protein 2/3 complex subunit 5 OS=Homo sapiens OX=9606 GN=ARPC5	154		0	1	0	0		0	2	0	1	0	0
sp|Q8TA86|RP9_HUMAN	1449	C	3	0	RP9	Retinitis pigmentosa 9 protein OS=Homo sapiens OX=9606 GN=RP9 PE=1 SV=2	221		1	0	0	0		1	1	0	0	0	0
sp|Q92621|NU205_HUMAN	373	C	14	8	NUP205	Nuclear pore complex protein Nup205 OS=Homo sapiens OX=9606 GN=NUP205 PE=1 SV=3	2012		4	2	2	0		0	0	0	0	9	5
sp|Q92973|TNPO1_HUMAN	927	C	0	8	TNPO1	Transportin-1 OS=Homo sapiens OX=9606 GN=TNPO1 PE=1 SV=2	898		2	4	1	1		0	0	0	0	0	0
sp|O96000|NDUBA_HUMAN	136	C	0	5	NDUFB10	NADH dehydrogenase [ubiquinone] 1 beta subcomplex subunit 10 OS=Homo sapiens OX=9606 GN=NDUFB10 PE=1 SV=3	172		3	1	0	1		0	0	0	0	0	0
sp|Q15208|STK38_HUMAN	530	C	9	0	STK38	Serine/threonine-protein kinase 38 OS=Homo sapiens OX=9606 GN=STK38 PE=1 SV=1	465		5	2	1	1		0	0	0	0	0	0
sp|Q6P1J9|CDC73_HUMAN	7	C	0	9	CDC73	Parafibromin OS=Homo sapiens OX=9606 GN=CDC73 PE=1 SV=1	531		2	0	0	0		0	0	0	2	3	2
sp|O15042|SR140_HUMAN	876	C	0	24	U2SURP	U2 snRNP-associated SURP motif-containing protein OS=Homo sapiens OX=9606 GN=U2SURP PE=1 SV=2	1029		2	0	0	0		0	2	2	5	6	7
sp|Q05066|SRY_HUMAN	1361	C	5	0	SRY	Sex-determining region Y protein OS=Homo sapiens OX=9606 GN=SRY PE=1 SV=1	204		0	2	0	0		0	0	1	0	0	2
sp|P61244|MAX_HUMAN	1383	C	0	4	MAX	Protein max OS=Homo sapiens OX=9606 GN=MAX PE=1 SV=1	160		2	0	0	0		0	0	0	0	1	1
sp|P09669|COX6C_HUMAN	426	C	6	0	COX6C	Cytochrome c oxidase subunit 6C OS=Homo sapiens OX=9606 GN=COX6C PE=1 SV=2	75		1	1	0	0		1	0	0	1	1	1
sp|P02794|FRIH_HUMAN	1442	C	0	3	FTH1	Ferritin heavy chain OS=Homo sapiens OX=9606 GN=FTH1 PE=1 SV=2	183		2	0	0	0		0	0	0	1	0	0
sp|Q96DR8|MUCL1_HUMAN	535	C	0	10	MUCL1	Mucin-like protein 1 OS=Homo sapiens OX=9606 GN=MUCL1 PE=1 SV=1	90		1	1	0	0		1	1	1	3	0	2
sp|P11766|ADHX_HUMAN	1086	C	0	5	ADH5	Alcohol dehydrogenase class-3 OS=Homo sapiens OX=9606 GN=ADH5 PE=1 SV=4	374		1	1	0	0		1	0	0	1	1	0
sp|P61923-4|COPZ1_HUMAN	213	C	0	2	COPZ1	Isoform 4 of Coatomer subunit zeta-1 OS=Homo sapiens OX=9606 GN=COPZ1	185		2	0	0	0		0	0	0	0	0	0
sp|Q96TC7|RMD3_HUMAN	416	C	0	2	RMDN3	Regulator of microtubule dynamics protein 3 OS=Homo sapiens OX=9606 GN=RMDN3 PE=1 SV=2	470		2	0	0	0		0	0	0	0	0	0
sp|O43795|MYO1B_HUMAN	1121	C	0	2	MYO1B	Unconventional myosin-Ib OS=Homo sapiens OX=9606 GN=MYO1B PE=1 SV=3	1136		1	1	0	0		0	0	0	0	0	0
sp|O00468|AGRIN_HUMAN	1266	C	0	2	AGRN	Agrin OS=Homo sapiens OX=9606 GN=AGRN PE=1 SV=6	2068		1	1	0	0		0	0	0	0	0	0
sp|Q969Z0|FAKD4_HUMAN	1328	C	0	2	TBRG4	FAST kinase domain-containing protein 4 OS=Homo sapiens OX=9606 GN=TBRG4 PE=1 SV=1	631		2	0	0	0		0	0	0	0	0	0
sp|P22102|PUR2_HUMAN	1360	C	0	2	GART	Trifunctional purine biosynthetic protein adenosine-3 OS=Homo sapiens OX=9606 GN=GART PE=1 SV=1	1010		1	1	0	0		0	0	0	0	0	0
sp|P60953|CDC42_HUMAN	1409	C	2	0	CDC42	Cell division control protein 42 homolog OS=Homo sapiens OX=9606 GN=CDC42 PE=1 SV=2	191		1	1	0	0		0	0	0	0	0	0
sp|Q8WUH6|TM263_HUMAN	1505	C	2	0	TMEM263	Transmembrane protein 263 OS=Homo sapiens OX=9606 GN=TMEM263 PE=1 SV=1	116		1	1	0	0		0	0	0	0	0	0
sp|Q16822|PCKGM_HUMAN	1577	C	0	2	PCK2	Phosphoenolpyruvate carboxykinase [GTP], mitochondrial OS=Homo sapiens OX=9606 GN=PCK2 PE=1 SV=4	640		1	1	0	0		0	0	0	0	0	0
sp|P81605|DCD_HUMAN_contaminant	449	C	0	14	DCD	Dermcidin OS=Homo sapiens GN=DCD PE=1 SV=2	91		2	0	0	0		2	3	1	1	2	3
sp|Q7L014|DDX46_HUMAN	618	C	0	12	DDX46	Probable ATP-dependent RNA helicase DDX46 OS=Homo sapiens OX=9606 GN=DDX46 PE=1 SV=2	1031		1	1	0	0		1	5	0	1	1	2
sp|O00233|PSMD9_HUMAN	1450	C	0	3	PSMD9	26S proteasome non-ATPase regulatory subunit 9 OS=Homo sapiens OX=9606 GN=PSMD9 PE=1 SV=3	223		1	1	0	0		0	1	0	0	0	0
sp|P51888|PRELP_HUMAN	1609	C	6	0	PRELP	Prolargin OS=Homo sapiens OX=9606 GN=PRELP PE=1 SV=1	382		1	1	0	0		1	1	1	1	0	0
sp|Q6UWP8|SBSN_HUMAN	235	C	37	14	SBSN	Suprabasin OS=Homo sapiens OX=9606 GN=SBSN PE=1 SV=2	590		7	0	0	1		1	5	12	5	10	10
sp|Q86WJ1|CHD1L_HUMAN	549	C	0	4	CHD1L	Chromodomain-helicase-DNA-binding protein 1-like OS=Homo sapiens OX=9606 GN=CHD1L PE=1 SV=3	897		3	0	0	0		0	0	0	0	0	1
sp|Q96CN7|ISOC1_HUMAN	1000	C	0	7	ISOC1	Isochorismatase domain-containing protein 1 OS=Homo sapiens OX=9606 GN=ISOC1 PE=1 SV=3	298		2	1	0	0		0	1	0	1	1	1
sp|Q9H9S3|S61A2_HUMAN	151	C	0	3	SEC61A2	Protein transport protein Sec61 subunit alpha isoform 2 OS=Homo sapiens OX=9606 GN=SEC61A2 PE=2 SV=3	476		1	2	0	0		0	0	0	0	0	0
sp|P28799|GRN_HUMAN	311	C	0	4	GRN	Progranulin OS=Homo sapiens OX=9606 GN=GRN PE=1 SV=2	593		2	2	0	0		0	0	0	0	0	0
